# Supplementary material for: Evaluation of collector spacing, positioning, and nozzle selection methods on water distribution uniformity in center pivots
Source: PLoS One. 2025 Sep 12;20(9):e0331122. doi: 10.1371/journal.pone.0331122 (PMC12431659; doi:10.1371/journal.pone.0331122)
Supplement: S1 File — (XLSX) [file pone.0331122.s001.xlsx]

## Sheet: Figs 7, 8
Figs 7, 8
			P180		P360
Nozzle N°	Diameter (mm)	Qreference (L h-1)	Qmeasured (L h-1)	Difference (%)	Qmeasured (L h-1)	Difference (%)
6	2.38	182	195.207	7.25686	155.493	-14.5643
6.5	2.59	213	231.863	8.85571	217.317	2.02668
7	2.78	248	258.757	4.33761
7.5	2.97	286	318.661	11.42	312.862	9.39241
8	3.18	325	332.064	2.17346
8.5	3.38	368	403.803	9.72914	389.529	5.85018
9	3.57	411	474.228	15.3839	467.976	13.8628
9.5	3.76	459	500.488	9.03868
10	3.97	509	557.142	9.45817	552.874	8.61972
10.5	4.17	561	602.181	7.34059	602.468	7.39177
11	4.37	618	687.604	11.2628
11.5	4.57	675	722.97	7.10667	713.22	5.66217
12	4.76	736	794.881	8.00015	819.687	11.3706
12.5	4.95	799	862.447	7.94074	919.906	15.1321
13	5.16	865	948.517	9.65514	981.576	13.477
13.5	5.36	933	1017.24	9.02891	1035.51	10.9872
14	5.56	1004	1095.37	9.10049	1096.06	9.16945
14.5	5.77	1077	1233.24	14.5066	1162.21	7.91159
15	5.95	1154	1298.28	12.5028	1237.2	7.20927
15.5	6.15	1231	1402.12	13.9008	1342.24	9.03668
16	6.35	1313	1460.57	11.2392	1422.16	8.31397
16.5	6.55	1397	1660.9	18.8906	1514.75	8.42843
17	6.75	1483	1804.38	21.6706	1617.91	9.097
17.5	6.93	1572	1854.99	18.0021	1703.43	8.36069
18	7.14	1663	1913.34	15.0537	1804.78	8.52568
18.5	7.34	1756	2107.56	20.0206	1890.67	7.66903
19	7.54	1851	2298.78	24.1915	2042.08	10.3232
19.5	7.75	1949	2333.58	19.732	1961.97	0.665662
20	7.94	2049			2238.8	9.26303
20.5	8.13	2151			2425.31	12.7526
21	8.33	2255			2438.58	8.14101
21.5	8.53	2362			2509.83	6.25849
22	8.73	2471			2694.4	9.04068
22.5	8.94	2582	2988.41	15.74	2812.16	8.91393
23	9.13	2696			2881.71	6.88825
23.5	9.32	2810			3069.89	9.24881
24	9.53	2925
24.5	9.73	3043
25	9.92	3162
25.5	10.11	3282
26	10.32	3402			3573.64	5.0454

## Sheet: Figs 9, 10
Figs 9, 10
		P180				P360
		Reference		Measured		Reference		Measured
Distance to pivot point (m)	Aannular (m²)	Total water depth (mm)	Qreference (L h-1)	Total water depth (mm)	Qmeasured (L h-1)	Total water depth (mm)	Qreference (L h-1)	Total water depth (mm)	Qmeasured (L h-1)
8.015	230.648	16.1762	182	17.3501	195.207	10.5603	182	9.02226	155.493
12.595	362.446	10.2939	182	11.041	195.207	7.86483	213	8.02423	217.317
17.175	494.245	7.54889	182	8.0967	195.207	7.74422	286	8.47158	312.862
21.755	626.043	5.95965	182	6.39213	195.207	7.86678	368	8.327	389.529
26.335	757.842	4.92319	182	5.28046	195.207	7.25799	411	8.26415	467.976
30.915	889.641	4.90816	213	5.34281	231.863	7.65697	509	8.31697	552.874
35.495	1021.44	4.97729	248	5.19319	258.757	7.35028	561	7.89359	602.468
40.075	1153.24	5.08395	286	5.66453	318.661	7.83318	675	8.27671	713.22
44.655	1285.04	5.18468	325	5.29736	332.064	7.66507	736	8.53663	819.687
49.235	1416.84	5.32454	368	5.84258	403.803	7.54712	799	8.68915	919.906
53.815	1548.63	4.87139	368	5.34534	403.803	7.47517	865	8.48259	981.576
58.395	1680.43	5.01389	411	5.78522	474.228	7.43043	933	8.24683	1035.51
62.975	1812.23	5.19222	459	5.66153	500.488	7.41436	1004	8.09422	1096.06
67.555	1944.03	5.36746	509	5.87512	557.142	7.41423	1077	8.00082	1162.21
72.135	2075.83	5.02667	509	5.5021	557.142	7.43991	1154	7.97628	1237.2
76.715	2207.63	5.20944	561	5.59184	602.181	7.46253	1231	8.13689	1342.24
81.295	2339.43	5.41543	618	6.02536	687.604	7.51119	1313	8.13567	1422.16
85.875	2471.22	5.12661	618	5.70401	687.604	7.1106	1313	7.70177	1422.16
90.455	2603.02	5.31594	675	5.69372	722.97	7.18244	1397	7.78781	1514.75
95.035	2051.12	5.60695	561	6.01853	602.181	7.25714	1483	7.91733	1617.91
97.325	1400.36	5.38719	368	5.91131	403.803	7.33898	1572	7.95257	1703.43
99.615	1433.31	5.26334	368	5.77542	403.803	7.42256	1663	8.05538	1804.78
101.905	1466.26	5.14506	368	5.64564	403.803	7.48484	1313	8.10713	1422.16
104.195	1499.21	5.03199	368	5.52156	403.803	7.81344	933	8.67193	1035.51
106.485	1532.16	4.92377	368	5.40281	403.803	7.09763	865	8.05418	981.576
108.775	1565.11	4.82011	368	5.28907	403.803	7.504	933	8.32848	1035.51
111.065	1598.06	5.27234	411	6.08343	474.228	7.35829	933	8.16677	1035.51
113.355	1631.01	5.16582	411	5.96053	474.228	7.21813	933	8.01121	1035.51
115.645	1663.96	5.06353	411	5.8425	474.228	7.08322	933	7.86147	1035.51
117.935	1696.91	4.96521	411	5.72905	474.228	7.48238	1004	8.16847	1096.06
120.225	1729.86	4.87063	411	5.61993	474.228	7.34756	1004	8.0213	1096.06
122.515	1762.81	5.3378	459	5.82026	500.488	7.21752	1004	7.87933	1096.06
124.805	1795.76	5.23985	459	5.71347	500.488	7.092	1004	7.74229	1096.06
127.095	1828.71	5.14544	459	5.61052	500.488	7.4776	1077	8.0692	1162.21
129.385	1861.66	5.05437	459	5.51122	500.488	7.35193	1077	7.93358	1162.21
131.675	1894.6	4.96647	459	5.41537	500.488	7.23041	1077	7.80245	1162.21
133.965	1927.55	4.88157	459	5.3228	500.488	7.11284	1077	7.67558	1162.21
136.255	1960.5	5.32236	509	5.82575	557.142	7.49943	1154	8.04009	1237.2
138.545	1993.45	5.23438	509	5.72946	557.142	7.38133	1154	7.91347	1237.2
140.835	2026.4	5.14927	509	5.6363	557.142	7.26689	1154	7.79078	1237.2
143.125	2059.35	5.58452	561	5.99446	602.181	7.15595	1154	7.67184	1237.2
145.415	2092.3	5.49658	561	5.90006	602.181	7.04834	1154	7.55647	1237.2
147.705	2125.25	4.90977	509	5.37414	557.142	7.40725	1231	8.07662	1342.24
149.995	2158.2	5.32874	561	5.7199	602.181	7.29911	1231	7.95871	1342.24
152.285	2191.15	5.24861	561	5.63389	602.181	7.67331	1313	8.31126	1422.16
154.575	2224.1	5.17085	561	5.55042	602.181	7.09205	1231	7.73293	1342.24
156.865	2257.05	5.09537	561	5.4694	602.181	7.45867	1313	8.07878	1422.16
159.155	2290	5.02205	561	5.3907	602.181	7.35579	1313	7.96735	1422.16
161.445	2322.95	5.45384	618	6.0681	687.604	7.25571	1313	7.85895	1422.16
163.735	2355.9	5.37756	618	5.98323	687.604	7.15832	1313	7.75346	1422.16
166.025	2388.85	5.30339	618	5.9007	687.604	7.06351	1313	7.65077	1422.16
168.315	2421.8	5.23123	618	5.82042	687.604	7.41716	1397	8.04231	1514.75
170.605	2454.75	5.16102	618	5.74229	687.604	7.32145	1397	7.93854	1514.75
172.895	2487.7	5.09266	618	5.66624	687.604	7.22819	1397	7.83741	1514.75
175.185	2520.65	5.02609	618	5.59217	687.604	7.13727	1397	7.73883	1514.75
177.475	2553.6	5.41882	675	5.80392	722.97	7.48252	1483	8.16321	1617.91
179.765	2586.55	5.3498	675	5.72999	722.97	7.39071	1483	8.06304	1617.91
182.055	2619.5	5.2825	675	5.65791	722.97	7.30113	1483	7.96531	1617.91
184.345	2652.45	5.21688	675	5.58763	722.97	7.21369	1483	7.86992	1617.91
186.635	2685.4	5.15287	675	5.51907	722.97	7.12832	1483	7.77678	1617.91
188.925	2718.35	5.09041	675	5.45217	722.97	7.46774	1572	8.09209	1703.43
191.215	2751.3	5.48396	736	5.92269	794.881	7.38141	1572	7.99854	1703.43
193.505	2784.25	5.41906	736	5.8526	794.881	7.29705	1572	7.90713	1703.43
195.795	2817.2	5.35568	736	5.78414	794.881	7.21459	1572	7.81778	1703.43
198.085	2850.14	5.29377	736	5.71728	794.881	7.54696	1663	8.19039	1804.78
200.375	2883.09	5.23327	736	5.65193	794.881	7.88095	1756	8.48534	1890.67
202.665	2916.04	5.17413	736	5.58807	794.881	7.382	1663	8.01136	1804.78
204.955	2948.99	5.11632	736	5.52563	794.881	7.30219	1663	7.92475	1804.78
207.245	2981.94	5.05979	736	5.46458	794.881	7.22409	1663	7.84	1804.78
209.535	3014.89	5.00449	736	5.40486	794.881	7.54736	1756	8.12617	1890.67
211.825	3047.84	5.37413	799	5.80087	862.447	7.46833	1756	8.04108	1890.67
214.115	3080.79	5.31665	799	5.73883	862.447	7.39094	1756	7.95776	1890.67
216.405	3113.74	5.26039	799	5.6781	862.447	7.31514	1756	7.87614	1890.67
218.695	3146.69	5.20531	799	5.61865	862.447	7.24087	1756	7.79618	1890.67
220.985	3179.64	5.15137	799	5.56042	862.447	7.5559	1851	8.33591	2042.08
223.275	3212.59	5.09853	799	5.50339	862.447	7.48071	1851	8.25296	2042.08
225.565	3245.54	5.04677	799	5.44752	862.447	7.40701	1851	8.17165	2042.08
227.855	3278.49	4.99605	799	5.39277	862.447	7.33475	1851	8.09193	2042.08
230.145	3311.44	4.94634	799	5.33911	862.447	7.64846	1949	7.69938	1961.97
232.435	3344.39	5.30216	865	5.81409	948.517	7.57527	1949	7.6257	1961.97
234.725	3377.34	5.25043	865	5.75737	948.517	7.50347	1949	7.55342	1961.97
237.015	3410.29	5.19971	865	5.70175	948.517	7.43301	1949	7.48249	1961.97
239.305	3443.24	5.5548	933	6.05634	1017.24	7.36387	1949	7.41289	1961.97
241.595	3476.19	5.50215	933	5.99893	1017.24	7.67034	2049	8.38085	2238.8
243.885	3509.14	5.05324	865	5.54113	948.517	7.6003	2049	8.30431	2238.8
246.175	3542.09	5.00623	865	5.48959	948.517	7.90644	2151	8.91471	2425.31
248.465	3575.04	4.96009	865	5.43899	948.517	7.83553	2151	8.83476	2425.31
250.755	3607.99	5.30116	933	5.77979	1017.24	7.76588	2151	8.75623	2425.31
253.045	3640.94	5.25318	933	5.72749	1017.24	7.69746	2151	8.67908	2425.31
255.335	3673.89	5.20607	933	5.67612	1017.24	7.63023	2151	8.60328	2425.31
257.625	3706.84	5.15979	933	5.62566	1017.24	7.56417	2151	8.52879	2425.31
259.915	3739.79	5.11433	933	5.5761	1017.24	7.49924	2151	8.45558	2425.31
262.205	3772.74	5.06966	933	5.5274	1017.24	7.79491	2255	8.4295	2438.58
264.495	3805.68	5.02577	933	5.47954	1017.24	7.72913	2255	8.35836	2438.58
266.785	3838.63	4.98263	933	5.43251	1017.24	7.66446	2255	8.28842	2438.58
269.075	3871.58	5.31617	1004	5.79997	1095.37	7.60085	2255	8.21964	2438.58
271.365	3904.53	5.27131	1004	5.75102	1095.37	7.89598	2362	8.39015	2509.83
273.655	3937.48	5.2272	1004	5.7029	1095.37	7.83153	2362	8.32166	2509.83
275.945	3970.43	5.18382	1004	5.65557	1095.37	7.76811	2362	8.25428	2509.83
278.235	4003.38	5.14115	1004	5.60902	1095.37	7.70572	2362	8.18798	2509.83
280.525	4036.33	5.09918	1004	5.56323	1095.37	7.64432	2362	8.12274	2509.83
282.815	4069.28	5.05789	1004	5.51819	1095.37	7.93387	2471	8.65114	2694.4
285.105	4102.23	5.01727	1004	5.47386	1095.37	7.87164	2471	8.58329	2694.4
287.395	4135.18	5.33919	1077	6.11372	1233.24	7.81038	2471	8.51649	2694.4
289.685	4168.13	5.67569	1154	6.38531	1298.28	7.75007	2471	8.45073	2694.4
291.975	4201.08	5.25543	1077	6.01782	1233.24	8.74578	2810	9.55466	3069.89
294.265	4234.03	5.21454	1077	5.97099	1233.24	8.67927	2810	9.482	3069.89
296.555	4266.98	5.17427	1077	5.92488	1233.24	7.5746	2471	8.25939	2694.4
298.845	4299.93	5.13462	1077	5.87948	1233.24	7.85557	2582	8.55581	2812.16
301.135	4332.88	5.09557	1077	5.83477	1233.24	8.14142	2696	8.70222	2881.71
303.425	4365.83	5.05712	1077	5.79073	1233.24	10.1976	3402	10.7121	3573.64
305.715	4398.78	5.01923	1077	5.74735	1233.24
308.005	4431.73	4.98192	1077	5.70462	1233.24
310.295	4464.68	5.2987	1154	5.96119	1298.28
312.585	4497.63	5.25988	1154	5.91752	1298.28
314.875	4530.58	5.22163	1154	5.87448	1298.28
317.165	4563.53	5.18393	1154	5.83207	1298.28
319.455	4596.48	5.14677	1154	5.79026	1298.28
321.745	4629.43	5.11014	1154	5.74905	1298.28
324.035	4662.38	5.07402	1154	5.70842	1298.28
326.325	4695.33	5.03842	1154	5.66836	1298.28
328.615	4728.28	5.0033	1154	5.62886	1298.28
330.905	4761.22	4.96868	1154	5.58991	1298.28
333.195	4794.17	5.26378	1231	5.99549	1402.12
335.485	4827.12	5.57609	1313	6.2028	1460.57
337.775	4860.07	5.53829	1313	6.16075	1460.57
340.065	4893.02	5.15745	1231	5.87437	1402.12
342.355	4925.97	5.12295	1231	5.83508	1402.12
344.645	4958.92	5.08891	1231	5.79631	1402.12
346.935	4991.87	5.05532	1231	5.75805	1402.12
349.225	5024.82	5.02217	1231	5.72029	1402.12
351.515	5057.77	4.98945	1231	5.68302	1402.12
353.805	5090.72	4.95716	1231	5.64624	1402.12
356.095	5123.67	5.25336	1313	5.8438	1460.57
358.385	5156.62	5.21979	1313	5.80646	1460.57
360.675	5189.57	5.18665	1313	5.76959	1460.57
362.965	5222.52	5.15393	1313	5.73319	1460.57
365.255	5255.47	5.12162	1313	5.69724	1460.57
367.545	5288.42	5.08971	1313	5.66175	1460.57
369.835	5321.37	5.05819	1313	5.62669	1460.57
372.125	5354.32	5.02706	1313	5.59207	1460.57
374.415	5387.27	4.99632	1313	5.55786	1460.57
376.705	5420.22	5.28364	1397	6.28175	1660.9
378.995	5453.17	5.25172	1397	6.2438	1660.9
381.285	5486.12	5.22018	1397	6.2063	1660.9
383.575	5519.07	5.50845	1483	6.70217	1804.38
385.865	5552.02	5.47576	1483	6.66239	1804.38
388.155	5584.97	5.12778	1397	6.09645	1660.9
390.445	5617.92	5.09771	1397	6.0607	1660.9
392.735	5650.87	5.06798	1397	6.02536	1660.9
395.025	5683.81	5.03861	1397	5.99043	1660.9
397.315	5716.76	5.00956	1397	5.9559	1660.9
399.605	5749.71	5.28748	1483	6.43331	1804.38
401.895	5782.66	5.25735	1483	6.39665	1804.38
404.185	5815.61	5.22757	1483	6.36041	1804.38
406.475	5848.56	5.19811	1483	6.32458	1804.38
408.765	5881.51	5.16899	1483	6.28915	1804.38
411.055	5914.46	5.1402	1483	6.25411	1804.38
413.345	5947.41	5.11172	1483	6.21946	1804.38
415.635	5980.36	5.08356	1483	6.18519	1804.38
417.925	6013.31	5.0557	1483	6.1513	1804.38
420.215	6046.26	5.02815	1483	6.11778	1804.38
422.505	6079.21	5.30102	1572	6.25531	1854.99
424.795	6112.16	5.27244	1572	6.22159	1854.99
427.085	6145.11	5.24417	1572	6.18823	1854.99
429.375	6178.06	5.2162	1572	6.15522	1854.99
431.665	6211.01	5.48888	1663	6.31516	1913.34
433.955	6243.96	5.45992	1663	6.28184	1913.34
436.245	6276.91	5.13406	1572	6.05829	1854.99
438.535	6309.86	5.10725	1572	6.02666	1854.99
440.825	6342.81	5.08072	1572	5.99535	1854.99
443.115	6375.76	5.05446	1572	5.96437	1854.99
445.405	6408.71	5.31956	1663	6.12035	1913.34
447.695	6441.66	5.29235	1663	6.08904	1913.34
449.985	6474.61	5.26542	1663	6.05806	1913.34
452.275	6507.56	5.23876	1663	6.02738	1913.34
454.565	6540.51	5.21236	1663	5.99702	1913.34
456.855	6573.46	5.18624	1663	5.96696	1913.34
459.145	6606.41	5.16037	1663	5.9372	1913.34
461.435	6639.35	5.13476	1663	5.90773	1913.34
463.725	6672.3	5.1094	1663	5.87856	1913.34
466.015	6705.25	5.36863	1756	6.44346	2107.56
468.305	6738.2	5.34237	1756	6.41195	2107.56
470.595	6771.15	5.31638	1756	6.38075	2107.56
472.885	6804.1	5.29063	1756	6.34985	2107.56
475.175	6837.05	5.26513	1756	6.31925	2107.56
477.465	6870	5.23988	1756	6.28894	2107.56
479.755	6902.95	5.21487	1756	6.25892	2107.56
482.045	6935.9	5.76053	1949	6.8972	2333.58
484.335	6968.85	5.16556	1756	6.19973	2107.56
486.625	7001.8	5.41939	1851	6.73042	2298.78
488.915	7034.75	5.39401	1851	6.6989	2298.78
491.205	7067.7	7.48914	2582	8.66793	2988.41

## Sheet: Fig 11A, C
							MQap						MCd
Approximation to P180 pivot´s design parameters for constant spacing
								0	2.72787					0	2.73873
								491.205	2.72787					491.205	2.73873
	Emitter spacing (m)			2.29
	Total water depth at 100% (mm)			2.71
	Full rotation time at 100% (h)			10.25
Outlet	Distance to pivot point (m)	Aannular (m²)	Vwater (m³)	Qrequired (m³/h)	Diameterrequired (mm)		Nozzle N°	Total water depth (mm)		Weighted Twd (mm)			Nozzle N°	Total water depth (mm)		Weighted Twd (mm)
1	1.145									2.7284						2.73873
2	3.435
3	5.725
4	8.015	115.324	0.312527	0.0304905	0.970482		6	16.1762					6	16.1762
5	10.305	148.273	0.401821	0.039202	1.10042		6	12.5815					6	12.5815
6	12.595	181.223	0.491115	0.0479136	1.21656		6	10.2939					6	10.2939
7	14.885	214.173	0.580408	0.0566252	1.32254		6	8.71026					6	8.71026
8	17.175	247.122	0.669702	0.0653367	1.42064		6	7.54889					6	7.54889
9	19.465	280.072	0.758995	0.0740483	1.51239		6	6.66079					6	6.66079
10	21.755	313.022	0.848289	0.0827599	1.59888		6	5.95965					6	5.95965
11	24.045	345.971	0.937582	0.0914714	1.68092		6	5.39207					6	5.39207
12	26.335	378.921	1.02688	0.100183	1.75915		6	4.92319					6	4.92319
13	28.625	411.871	1.11617	0.108895	1.83404		6	4.52933					6	4.52933
14	30.915	444.82	1.20546	0.117606	1.90599		6	4.19383					6	4.19383
15	33.205	477.77	1.29476	0.126318	1.97532		6	3.9046					6	3.9046
16	35.495	510.72	1.38405	0.135029	2.0423		6	3.65269					6	3.65269
17	37.785	543.669	1.47334	0.143741	2.10715		6	3.43131					6	3.43131
18	40.075	576.619	1.56264	0.152452	2.17006		6	3.23524					6	3.23524
19	42.365	609.569	1.65193	0.161164	2.2312		6	3.06036					6	3.06036
20	44.655	642.518	1.74122	0.169876	2.29071		6	2.90342					6	2.90342
21	46.945	675.468	1.83052	0.178587	2.34872		6	2.76179					6	2.76179
22	49.235	708.418	1.91981	0.187299	2.40532		6	2.63333					6	2.63333
23	51.525	741.367	2.00911	0.19601	2.46062		6	2.5163					6	2.5163
24	53.815	774.317	2.0984	0.204722	2.51471		6.5	2.81958					6.5	2.81958
25	56.105	807.266	2.18769	0.213433	2.56765		6.5	2.7045					6.5	2.7045
26	58.395	840.216	2.27699	0.222145	2.61953		6.5	2.59844					6.5	2.59844
27	60.685	873.166	2.36628	0.230857	2.6704		7	2.91125					6.5	2.50038
28	62.975	906.115	2.45557	0.239568	2.72032		7	2.80538					7	2.80538
29	65.265	939.065	2.54487	0.24828	2.76934		7	2.70695					7	2.70695
30	67.555	972.015	2.63416	0.256991	2.8175		7	2.61519					7	2.61519
31	69.845	1004.96	2.72345	0.265703	2.86486		7	2.52944					7	2.52944
32	72.135	1037.91	2.81275	0.274414	2.91145		7.5	2.82442					7.5	2.82442
33	74.425	1070.86	2.90204	0.283126	2.9573		7.5	2.73751					7.5	2.73751
34	76.715	1103.81	2.99133	0.291837	3.00245		7.5	2.65579					7.5	2.65579
35	79.005	1136.76	3.08063	0.300549	3.04693		7.5	2.57881					7.5	2.57881
36	81.295	1169.71	3.16992	0.309261	3.09078		8	2.84792					8	2.84792
37	83.585	1202.66	3.25921	0.317972	3.13401		8	2.7699					8	2.7699
38	85.875	1235.61	3.34851	0.326684	3.17665		8	2.69603					8	2.69603
39	88.165	1268.56	3.4378	0.335395	3.21872		8	2.62601					8	2.62601
40	90.455	1301.51	3.5271	0.344107	3.26026		8	2.55952					8	2.55952
41	92.745	1334.46	3.61639	0.352818	3.30127		8.5	2.82661					8.5	2.82661
42	95.035	1367.41	3.70568	0.36153	3.34178		8.5	2.7585					8.5	2.7585
43	97.325	1400.36	3.79498	0.370242	3.3818		8.5	2.69359					8.5	2.69359
44	99.615	1433.31	3.88427	0.378953	3.42135		8.5	2.63167					8.5	2.63167
45	101.905	1466.26	3.97356	0.387665	3.46046		8.5	2.57253					8.5	2.57253
46	104.195	1499.21	4.06286	0.396376	3.49912		9	2.80998					9	2.80998
47	106.485	1532.16	4.15215	0.405088	3.53737		9	2.74955					9	2.74955
48	108.775	1565.11	4.24144	0.413799	3.5752		9	2.69167					9	2.69167
49	111.065	1598.06	4.33074	0.422511	3.61264		9	2.63617					9	2.63617
50	113.355	1631.01	4.42003	0.431223	3.64969		9	2.58291					9	2.58291
51	115.645	1663.96	4.50932	0.439934	3.68637		9.5	2.82745					9.5	2.82745
52	117.935	1696.91	4.59862	0.448646	3.72269		9.5	2.77254					9.5	2.77254
53	120.225	1729.86	4.68791	0.457357	3.75866		9.5	2.71973					9.5	2.71973
54	122.515	1762.81	4.77721	0.466069	3.79429		9.5	2.6689					9.5	2.6689
55	124.805	1795.76	4.8665	0.47478	3.82958		9.5	2.61993					9.5	2.61993
56	127.095	1828.71	4.95579	0.483492	3.86456		9.5	2.57272					9.5	2.57272
57	129.385	1861.66	5.04509	0.492204	3.89922		10	2.80248					10	2.80248
58	131.675	1894.6	5.13438	0.500915	3.93357		10	2.75374					10	2.75374
59	133.965	1927.55	5.22367	0.509627	3.96763		10	2.70667					10	2.70667
60	136.255	1960.5	5.31297	0.518338	4.0014		10	2.66118					10	2.66118
61	138.545	1993.45	5.40226	0.52705	4.03488		10	2.61719					10	2.61719
62	140.835	2026.4	5.49155	0.535761	4.06809		10.5	2.83766					10	2.57464
63	143.125	2059.35	5.58085	0.544473	4.10103		10.5	2.79226					10.5	2.79226
64	145.415	2092.3	5.67014	0.553184	4.13371		10.5	2.74829					10.5	2.74829
65	147.705	2125.25	5.75943	0.561896	4.16613		10.5	2.70568					10.5	2.70568
66	149.995	2158.2	5.84873	0.570608	4.19831		10.5	2.66437					10.5	2.66437
67	152.285	2191.15	5.93802	0.579319	4.23023		10.5	2.6243					10.5	2.6243
68	154.575	2224.1	6.02732	0.588031	4.26192		10.5	2.58543					10.5	2.58543
69	156.865	2257.05	6.11661	0.596742	4.29337		11	2.80654					11	2.80654
70	159.155	2290	6.2059	0.605454	4.3246		11	2.76616					11	2.76616
71	161.445	2322.95	6.2952	0.614165	4.3556		11	2.72692					11	2.72692
72	163.735	2355.9	6.38449	0.622877	4.38638		11	2.68878					11	2.68878
73	166.025	2388.85	6.47378	0.631589	4.41695		11	2.65169					11	2.65169
74	168.315	2421.8	6.56308	0.6403	4.44731		11	2.61562					11	2.61562
75	170.605	2454.75	6.65237	0.649012	4.47746		11.5	2.81852					11.5	2.81852
76	172.895	2487.7	6.74166	0.657723	4.50741		11.5	2.78118					11.5	2.78118
77	175.185	2520.65	6.83096	0.666435	4.53716		11.5	2.74483					11.5	2.74483
78	177.475	2553.6	6.92025	0.675146	4.56672		11.5	2.70941					11.5	2.70941
79	179.765	2586.55	7.00954	0.683858	4.59609		11.5	2.6749					11.5	2.6749
80	182.055	2619.5	7.09884	0.69257	4.62527		11.5	2.64125					11.5	2.64125
81	184.345	2652.45	7.18813	0.701281	4.65427		11.5	2.60844					11.5	2.60844
82	186.635	2685.4	7.27742	0.709993	4.68309		12	2.80927					12	2.80927
83	188.925	2718.35	7.36672	0.718704	4.71173		12	2.77522					12	2.77522
84	191.215	2751.3	7.45601	0.727416	4.7402		12	2.74198					12	2.74198
85	193.505	2784.25	7.54531	0.736127	4.7685		12	2.70953					12	2.70953
86	195.795	2817.2	7.6346	0.744839	4.79663		12	2.67784					12	2.67784
87	198.085	2850.14	7.72389	0.753551	4.8246		12	2.64688					12	2.64688
88	200.375	2883.09	7.81319	0.762262	4.85241		12	2.61663					12	2.61663
89	202.665	2916.04	7.90248	0.770974	4.88006		12.5	2.80851					12.5	2.80851
90	204.955	2948.99	7.99177	0.779685	4.90755		12.5	2.77713					12.5	2.77713
91	207.245	2981.94	8.08107	0.788397	4.93489		12.5	2.74645					12.5	2.74645
92	209.535	3014.89	8.17036	0.797108	4.96208		12.5	2.71643					12.5	2.71643
93	211.825	3047.84	8.25965	0.80582	4.98912		12.5	2.68706					12.5	2.68706
94	214.115	3080.79	8.34895	0.814531	5.01602		12.5	2.65833					12.5	2.65833
95	216.405	3113.74	8.43824	0.823243	5.04277		12.5	2.6302					12.5	2.6302
96	218.695	3146.69	8.52753	0.831955	5.06938		12.5	2.60265					13	2.81764
97	220.985	3179.64	8.61683	0.840666	5.09586		13	2.78844					13	2.78844
98	223.275	3212.59	8.70612	0.849378	5.12219		13	2.75984					13	2.75984
99	225.565	3245.54	8.79542	0.858089	5.14839		13	2.73183					13	2.73183
100	227.855	3278.49	8.88471	0.866801	5.17446		13	2.70437					13	2.70437
101	230.145	3311.44	8.974	0.875512	5.2004		13	2.67746					13	2.67746
102	232.435	3344.39	9.0633	0.884224	5.22621		13	2.65108					13	2.65108
103	234.725	3377.34	9.15259	0.892936	5.25189		13	2.62522					13	2.62522
104	237.015	3410.29	9.24188	0.901647	5.27744		13.5	2.80423					13.5	2.80423
105	239.305	3443.24	9.33118	0.910359	5.30288		13.5	2.7774					13.5	2.7774
106	241.595	3476.19	9.42047	0.91907	5.32819		13.5	2.75107					13.5	2.75107
107	243.885	3509.14	9.50976	0.927782	5.35338		13.5	2.72524					13.5	2.72524
108	246.175	3542.09	9.59906	0.936493	5.37846		13.5	2.69989					13.5	2.69989
109	248.465	3575.04	9.68835	0.945205	5.40341		13.5	2.67501					13.5	2.67501
110	250.755	3607.99	9.77764	0.953917	5.42826		13.5	2.65058					13.5	2.65058
111	253.045	3640.94	9.86694	0.962628	5.45299		13.5	2.62659					13.5	2.62659
112	255.335	3673.89	9.95623	0.97134	5.47761		14	2.80112					14	2.80112
113	257.625	3706.84	10.0455	0.980051	5.50212		14	2.77622					14	2.77622
114	259.915	3739.79	10.1348	0.988763	5.52652		14	2.75176					14	2.75176
115	262.205	3772.74	10.2241	0.997474	5.55081		14	2.72773					14	2.72773
116	264.495	3805.68	10.3134	1.00619	5.57499		14	2.70411					14	2.70411
117	266.785	3838.63	10.4027	1.0149	5.59908		14	2.6809					14	2.6809
118	269.075	3871.58	10.492	1.02361	5.62306		14	2.65809					14	2.65809
119	271.365	3904.53	10.5813	1.03232	5.64693		14	2.63565					14	2.63565
120	273.655	3937.48	10.6706	1.04103	5.67071		14.5	2.80363					14.5	2.80363
121	275.945	3970.43	10.7599	1.04974	5.69439		14.5	2.78036					14.5	2.78036
122	278.235	4003.38	10.8492	1.05846	5.71797		14.5	2.75748					14.5	2.75748
123	280.525	4036.33	10.9385	1.06717	5.74145		14.5	2.73497					14.5	2.73497
124	282.815	4069.28	11.0278	1.07588	5.76484		14.5	2.71282					14.5	2.71282
125	285.105	4102.23	11.117	1.08459	5.78813		14.5	2.69104					14.5	2.69104
126	287.395	4135.18	11.2063	1.0933	5.81133		14.5	2.66959					14.5	2.66959
127	289.685	4168.13	11.2956	1.10201	5.83443		14.5	2.64849					14.5	2.64849
128	291.975	4201.08	11.3849	1.11072	5.85745		14.5	2.62772					14.5	2.62772
129	294.265	4234.03	11.4742	1.11944	5.88037		15	2.79367					15	2.79367
130	296.555	4266.98	11.5635	1.12815	5.90321		15	2.7721					15	2.7721
131	298.845	4299.93	11.6528	1.13686	5.92596		15	2.75086					15	2.75086
132	301.135	4332.88	11.7421	1.14557	5.94862		15	2.72994					15	2.72994
133	303.425	4365.83	11.8314	1.15428	5.9712		15	2.70934					15	2.70934
134	305.715	4398.78	11.9207	1.16299	5.99369		15	2.68904					15	2.68904
135	308.005	4431.73	12.01	1.17171	6.01609		15	2.66905					15	2.66905
136	310.295	4464.68	12.0993	1.18042	6.03842		15	2.64935					15	2.64935
137	312.585	4497.63	12.1886	1.18913	6.06066		15	2.62994					15.5	2.80542
138	314.875	4530.58	12.2779	1.19784	6.08282		15.5	2.78502					15.5	2.78502
139	317.165	4563.53	12.3672	1.20655	6.1049		15.5	2.76491					15.5	2.76491
140	319.455	4596.48	12.4565	1.21526	6.1269		15.5	2.74509					15.5	2.74509
141	321.745	4629.43	12.5457	1.22398	6.14882		15.5	2.72555					15.5	2.72555
142	324.035	4662.38	12.635	1.23269	6.17066		15.5	2.70629					15.5	2.70629
143	326.325	4695.33	12.7243	1.2414	6.19243		15.5	2.6873					15.5	2.6873
144	328.615	4728.28	12.8136	1.25011	6.21412		15.5	2.66857					15.5	2.66857
145	330.905	4761.22	12.9029	1.25882	6.23573		15.5	2.65011					15.5	2.65011
146	333.195	4794.17	12.9922	1.26753	6.25727		15.5	2.63189					16	2.80721
147	335.485	4827.12	13.0815	1.27624	6.27874		16	2.78805					16	2.78805
148	337.775	4860.07	13.1708	1.28496	6.30013		16	2.76915					16	2.76915
149	340.065	4893.02	13.2601	1.29367	6.32145		16	2.7505					16	2.7505
150	342.355	4925.97	13.3494	1.30238	6.3427		16	2.7321					16	2.7321
151	344.645	4958.92	13.4387	1.31109	6.36388		16	2.71395					16	2.71395
152	346.935	4991.87	13.528	1.3198	6.38498		16	2.69603					16	2.69603
153	349.225	5024.82	13.6173	1.32851	6.40602		16	2.67835					16	2.67835
154	351.515	5057.77	13.7066	1.33723	6.42699		16	2.66091					16	2.66091
155	353.805	5090.72	13.7959	1.34594	6.44789		16	2.64368					16	2.64368
156	356.095	5123.67	13.8851	1.35465	6.46872		16	2.62668					16.5	2.79472
157	358.385	5156.62	13.9744	1.36336	6.48949		16.5	2.77687					16.5	2.77687
158	360.675	5189.57	14.0637	1.37207	6.51019		16.5	2.75924					16.5	2.75924
159	362.965	5222.52	14.153	1.38078	6.53083		16.5	2.74183					16.5	2.74183
160	365.255	5255.47	14.2423	1.38949	6.55139		16.5	2.72464					16.5	2.72464
161	367.545	5288.42	14.3316	1.39821	6.5719		16.5	2.70766					16.5	2.70766
162	369.835	5321.37	14.4209	1.40692	6.59234		16.5	2.6909					16.5	2.6909
163	372.125	5354.32	14.5102	1.41563	6.61272		16.5	2.67434					16.5	2.67434
164	374.415	5387.27	14.5995	1.42434	6.63304		16.5	2.65798					16.5	2.65798
165	376.705	5420.22	14.6888	1.43305	6.65329		16.5	2.64182					17	2.80445
166	378.995	5453.17	14.7781	1.44176	6.67348		17	2.78751					17	2.78751
167	381.285	5486.12	14.8674	1.45048	6.69361		17	2.77077					17	2.77077
168	383.575	5519.07	14.9567	1.45919	6.71368		17	2.75422					17	2.75422
169	385.865	5552.02	15.046	1.4679	6.73369		17	2.73788					17	2.73788
170	388.155	5584.97	15.1353	1.47661	6.75365		17	2.72173					17	2.72173
171	390.445	5617.92	15.2246	1.48532	6.77354		17	2.70576					17	2.70576
172	392.735	5650.87	15.3138	1.49403	6.79337		17	2.68999					17	2.68999
173	395.025	5683.81	15.4031	1.50275	6.81315		17	2.67439					17	2.67439
174	397.315	5716.76	15.4924	1.51146	6.83287		17	2.65898					17	2.65898
175	399.605	5749.71	15.5817	1.52017	6.85253		17	2.64374					17.5	2.8024
176	401.895	5782.66	15.671	1.52888	6.87214		17.5	2.78643					17.5	2.78643
177	404.185	5815.61	15.7603	1.53759	6.89169		17.5	2.77064					17.5	2.77064
178	406.475	5848.56	15.8496	1.5463	6.91119		17.5	2.75504					17.5	2.75504
179	408.765	5881.51	15.9389	1.55501	6.93063		17.5	2.7396					17.5	2.7396
180	411.055	5914.46	16.0282	1.56373	6.95001		17.5	2.72434					17.5	2.72434
181	413.345	5947.41	16.1175	1.57244	6.96935		17.5	2.70925					17.5	2.70925
182	415.635	5980.36	16.2068	1.58115	6.98863		17.5	2.69432					17.5	2.69432
183	417.925	6013.31	16.2961	1.58986	7.00785		17.5	2.67956					17.5	2.67956
184	420.215	6046.26	16.3854	1.59857	7.02702		17.5	2.66495					17.5	2.66495
185	422.505	6079.21	16.4747	1.60728	7.04615		17.5	2.65051					18	2.80394
186	424.795	6112.16	16.564	1.616	7.06522		17.5	2.63622					18	2.78883
187	427.085	6145.11	16.6532	1.62471	7.08423		18	2.77387					18	2.77387
188	429.375	6178.06	16.7425	1.63342	7.1032		18	2.75908					18	2.75908
189	431.665	6211.01	16.8318	1.64213	7.12212		18	2.74444					18	2.74444
190	433.955	6243.96	16.9211	1.65084	7.14098		18	2.72996					18	2.72996
191	436.245	6276.91	17.0104	1.65955	7.1598		18	2.71563					18	2.71563
192	438.535	6309.86	17.0997	1.66826	7.17857		18	2.70145					18	2.70145
193	440.825	6342.81	17.189	1.67698	7.19729		18	2.68741					18	2.68741
194	443.115	6375.76	17.2783	1.68569	7.21596		18	2.67353					18	2.67353
195	445.405	6408.71	17.3676	1.6944	7.23458		18	2.65978					18	2.65978
196	447.695	6441.66	17.4569	1.70311	7.25315		18	2.64617					18.5	2.79416
197	449.985	6474.61	17.5462	1.71182	7.27168		18.5	2.77994					18.5	2.77994
198	452.275	6507.56	17.6355	1.72053	7.29016		18.5	2.76586					18.5	2.76586
199	454.565	6540.51	17.7248	1.72925	7.30859		18.5	2.75193					18.5	2.75193
200	456.855	6573.46	17.8141	1.73796	7.32698		18.5	2.73813					18.5	2.73813
201	459.145	6606.41	17.9034	1.74667	7.34532		18.5	2.72448					18.5	2.72448
202	461.435	6639.35	17.9927	1.75538	7.36361		18.5	2.71096					18.5	2.71096
203	463.725	6672.3	18.0819	1.76409	7.38186		18.5	2.69757					18.5	2.69757
204	466.015	6705.25	18.1712	1.7728	7.40007		18.5	2.68431					18.5	2.68431
205	468.305	6738.2	18.2605	1.78152	7.41823		18.5	2.67119					18.5	2.67119
206	470.595	6771.15	18.3498	1.79023	7.43634		18.5	2.65819					18.5	2.65819
207	472.885	6804.1	18.4391	1.79894	7.45441		18.5	2.64532					19	2.78843
208	475.175	6837.05	18.5284	1.80765	7.47244		19	2.77499					19	2.77499
209	477.465	6870	18.6177	1.81636	7.49042		19	2.76168					19	2.76168
210	479.755	6902.95	18.707	1.82507	7.50837		19	2.7485					19	2.7485
211	482.045	6935.9	18.7963	1.83378	7.52626		19	2.73544					19	2.73544
212	484.335	6968.85	18.8856	1.8425	7.54412		19	2.72251					19	2.72251
213	486.625	7001.8	18.9749	1.85121	7.56193		19	2.7097					19	2.7097
214	488.915	7034.75	19.0642	1.85992	7.57971		19	2.697					19	2.697
215	491.205	7067.7	19.1535	1.86863	7.59744		19	2.68443					19	2.68443

## Sheet: Fig 11B, D
							MQap								MCd
Approximation to P180 pivot´s design parameters for field spacing
																	0	2.72444
																	491.205	2.72444
							0	2.71365
							491.205	2.71365
	Emitter spacing (m)			2.29
	Total water depth at 100% (mm)			2.71
	Full rotation time at 100% (h)			10.25
												Zero values filtered								Zero values filtered
Outlet	Distance to pivot point (m)	Aannular (m²)	Vwater (m³)	Qrequired (m³/h)	Nozzle diameter (mm)		Nozzle N°	Total water depth (mm)		Weighted Twd (mm)		Distance to pivot point (m)	Total water depth (mm)		Nozzle N°	Total water depth (mm)		Weighted Twd (mm)		Distance to pivot point (m)	Total water depth (mm)
1	1.145									2.71365		8.015	8.0881					2.72444		8.015	8.0881
2	3.435											12.595	5.14697							12.595	5.14697
3	5.725											17.175	3.77445							17.175	3.77445
4	8.015	230.648	0.625055	0.060981	1.37247		6	8.0881				21.755	2.97983		6	8.0881				21.755	2.97983
5	10.305											26.335	2.88088							26.335	2.88088
6	12.595	362.446	0.982229	0.0958272	1.72048		6	5.14697				30.915	2.85733		6	5.14697				30.915	2.85733
7	14.885											35.495	2.86997							35.495	2.86997
8	17.175	494.245	1.3394	0.130673	2.00909		6	3.77445				40.075	2.54197		6	3.77445				40.075	2.54197
9	19.465											44.655	2.59234							44.655	2.59234
10	21.755	626.043	1.69658	0.16552	2.26115		6	2.97983				49.235	2.66227		6	2.97983				49.235	2.66227
11	24.045											53.815	2.7203							53.815	2.7203
12	26.335	757.842	2.05375	0.200366	2.48781		6.5	2.88088				58.395	2.79973		6.5	2.88088				58.395	2.79973
13	28.625											62.975	2.59611							62.975	2.59611
14	30.915	889.641	2.41093	0.235212	2.69548		7	2.85733				67.555	2.68373		7	2.85733				67.555	2.68373
15	33.205											72.135	2.7701							72.135	2.7701
16	35.495	1021.44	2.7681	0.270059	2.88825		7.5	2.86997				76.715	2.60472		7.5	2.86997				76.715	2.60472
17	37.785											81.295	2.70772							81.295	2.70772
18	40.075	1153.24	3.12527	0.304905	3.06893		7.5	2.54197				85.875	2.79973		7.5	2.54197				85.875	2.79973
19	42.365											90.455	2.65797							90.455	2.65797
20	44.655	1285.04	3.48245	0.339751	3.23956		8	2.59234				95.035	2.80347		8	2.59234				95.035	2.80347
21	46.945											97.325	2.69359							97.325	2.69359
22	49.235	1416.84	3.83962	0.374597	3.40163		8.5	2.66227				99.615	2.63167		8.5	2.66227				99.615	2.63167
23	51.525											101.905	2.57253							101.905	2.57253
24	53.815	1548.63	4.1968	0.409444	3.55633		9	2.7203				104.195	2.80998		9	2.7203				104.195	2.80998
25	56.105											106.485	2.74955							106.485	2.74955
26	58.395	1680.43	4.55397	0.44429	3.70458		9.5	2.79973				108.775	2.69167		9.5	2.79973				108.775	2.69167
27	60.685											111.065	2.63617							111.065	2.63617
28	62.975	1812.23	4.91115	0.479136	3.84711		9.5	2.59611				113.355	2.58291		9.5	2.59611				113.355	2.58291
29	65.265											115.645	2.82745							115.645	2.82745
30	67.555	1944.03	5.26832	0.513982	3.98455		10	2.68373				117.935	2.77254		10	2.68373				117.935	2.77254
31	69.845											120.225	2.71973							120.225	2.71973
32	72.135	2075.83	5.62549	0.548829	4.11741		10.5	2.7701				122.515	2.6689		10.5	2.7701				122.515	2.6689
33	74.425											124.805	2.61993							124.805	2.61993
34	76.715	2207.63	5.98267	0.583675	4.24611		10.5	2.60472				127.095	2.57272		10.5	2.60472				127.095	2.57272
35	79.005											129.385	2.80248							129.385	2.80248
36	81.295	2339.43	6.33984	0.618521	4.37102		11	2.70772				131.675	2.75374		11	2.70772				131.675	2.75374
37	83.585											133.965	2.70667							133.965	2.70667
38	85.875	2471.22	6.69702	0.653367	4.49246		11.5	2.79973				136.255	2.66118		11.5	2.79973				136.255	2.66118
39	88.165											138.545	2.61719							138.545	2.61719
40	90.455	2603.02	7.05419	0.688214	4.6107		11.5	2.65797				140.835	2.83766		11.5	2.65797				140.835	2.57464
41	92.745											143.125	2.79226							143.125	2.79226
42	95.035	2038.76	5.52504	0.539028	4.08048		10.5	2.80347				145.415	2.74829		10.5	2.80347				145.415	2.74829
43	97.325	1400.36	3.79498	0.370242	3.3818		8.5	2.69359				147.705	2.70568		8.5	2.69359				147.705	2.70568
44	99.615	1433.31	3.88427	0.378953	3.42135		8.5	2.63167				149.995	2.66437		8.5	2.63167				149.995	2.66437
45	101.905	1466.26	3.97356	0.387665	3.46046		8.5	2.57253				152.285	2.6243		8.5	2.57253				152.285	2.6243
46	104.195	1499.21	4.06286	0.396376	3.49912		9	2.80998				154.575	2.58543		9	2.80998				154.575	2.58543
47	106.485	1532.16	4.15215	0.405088	3.53737		9	2.74955				156.865	2.80654		9	2.74955				156.865	2.80654
48	108.775	1565.11	4.24144	0.413799	3.5752		9	2.69167				159.155	2.76616		9	2.69167				159.155	2.76616
49	111.065	1598.06	4.33074	0.422511	3.61264		9	2.63617				161.445	2.72692		9	2.63617				161.445	2.72692
50	113.355	1631.01	4.42003	0.431223	3.64969		9	2.58291				163.735	2.68878		9	2.58291				163.735	2.68878
51	115.645	1663.96	4.50932	0.439934	3.68637		9.5	2.82745				166.025	2.65169		9.5	2.82745				166.025	2.65169
52	117.935	1696.91	4.59862	0.448646	3.72269		9.5	2.77254				168.315	2.61562		9.5	2.77254				168.315	2.61562
53	120.225	1729.86	4.68791	0.457357	3.75866		9.5	2.71973				170.605	2.81852		9.5	2.71973				170.605	2.81852
54	122.515	1762.81	4.77721	0.466069	3.79429		9.5	2.6689				172.895	2.78118		9.5	2.6689				172.895	2.78118
55	124.805	1795.76	4.8665	0.47478	3.82958		9.5	2.61993				175.185	2.74483		9.5	2.61993				175.185	2.74483
56	127.095	1828.71	4.95579	0.483492	3.86456		9.5	2.57272				177.475	2.70941		9.5	2.57272				177.475	2.70941
57	129.385	1861.66	5.04509	0.492204	3.89922		10	2.80248				179.765	2.6749		10	2.80248				179.765	2.6749
58	131.675	1894.6	5.13438	0.500915	3.93357		10	2.75374				182.055	2.64125		10	2.75374				182.055	2.64125
59	133.965	1927.55	5.22367	0.509627	3.96763		10	2.70667				184.345	2.60844		10	2.70667				184.345	2.60844
60	136.255	1960.5	5.31297	0.518338	4.0014		10	2.66118				186.635	2.80927		10	2.66118				186.635	2.80927
61	138.545	1993.45	5.40226	0.52705	4.03488		10	2.61719				188.925	2.77522		10	2.61719				188.925	2.77522
62	140.835	2026.4	5.49155	0.535761	4.06809		10.5	2.83766				191.215	2.74198		10	2.57464				191.215	2.74198
63	143.125	2059.35	5.58085	0.544473	4.10103		10.5	2.79226				193.505	2.70953		10.5	2.79226				193.505	2.70953
64	145.415	2092.3	5.67014	0.553184	4.13371		10.5	2.74829				195.795	2.67784		10.5	2.74829				195.795	2.67784
65	147.705	2125.25	5.75943	0.561896	4.16613		10.5	2.70568				198.085	2.64688		10.5	2.70568				198.085	2.64688
66	149.995	2158.2	5.84873	0.570608	4.19831		10.5	2.66437				200.375	2.61663		10.5	2.66437				200.375	2.61663
67	152.285	2191.15	5.93802	0.579319	4.23023		10.5	2.6243				202.665	2.80851		10.5	2.6243				202.665	2.80851
68	154.575	2224.1	6.02732	0.588031	4.26192		10.5	2.58543				204.955	2.77713		10.5	2.58543				204.955	2.77713
69	156.865	2257.05	6.11661	0.596742	4.29337		11	2.80654				207.245	2.74645		11	2.80654				207.245	2.74645
70	159.155	2290	6.2059	0.605454	4.3246		11	2.76616				209.535	2.71643		11	2.76616				209.535	2.71643
71	161.445	2322.95	6.2952	0.614165	4.3556		11	2.72692				211.825	2.68706		11	2.72692				211.825	2.68706
72	163.735	2355.9	6.38449	0.622877	4.38638		11	2.68878				214.115	2.65833		11	2.68878				214.115	2.65833
73	166.025	2388.85	6.47378	0.631589	4.41695		11	2.65169				216.405	2.6302		11	2.65169				216.405	2.6302
74	168.315	2421.8	6.56308	0.6403	4.44731		11	2.61562				218.695	2.60265		11	2.61562				218.695	2.81764
75	170.605	2454.75	6.65237	0.649012	4.47746		11.5	2.81852				220.985	2.78844		11.5	2.81852				220.985	2.78844
76	172.895	2487.7	6.74166	0.657723	4.50741		11.5	2.78118				223.275	2.75984		11.5	2.78118				223.275	2.75984
77	175.185	2520.65	6.83096	0.666435	4.53716		11.5	2.74483				225.565	2.73183		11.5	2.74483				225.565	2.73183
78	177.475	2553.6	6.92025	0.675146	4.56672		11.5	2.70941				227.855	2.70437		11.5	2.70941				227.855	2.70437
79	179.765	2586.55	7.00954	0.683858	4.59609		11.5	2.6749				230.145	2.67746		11.5	2.6749				230.145	2.67746
80	182.055	2619.5	7.09884	0.69257	4.62527		11.5	2.64125				232.435	2.65108		11.5	2.64125				232.435	2.65108
81	184.345	2652.45	7.18813	0.701281	4.65427		11.5	2.60844				234.725	2.62522		11.5	2.60844				234.725	2.62522
82	186.635	2685.4	7.27742	0.709993	4.68309		12	2.80927				237.015	2.80423		12	2.80927				237.015	2.80423
83	188.925	2718.35	7.36672	0.718704	4.71173		12	2.77522				239.305	2.7774		12	2.77522				239.305	2.7774
84	191.215	2751.3	7.45601	0.727416	4.7402		12	2.74198				241.595	2.75107		12	2.74198				241.595	2.75107
85	193.505	2784.25	7.54531	0.736127	4.7685		12	2.70953				243.885	2.72524		12	2.70953				243.885	2.72524
86	195.795	2817.2	7.6346	0.744839	4.79663		12	2.67784				246.175	2.69989		12	2.67784				246.175	2.69989
87	198.085	2850.14	7.72389	0.753551	4.8246		12	2.64688				248.465	2.67501		12	2.64688				248.465	2.67501
88	200.375	2883.09	7.81319	0.762262	4.85241		12	2.61663				250.755	2.65058		12	2.61663				250.755	2.65058
89	202.665	2916.04	7.90248	0.770974	4.88006		12.5	2.80851				253.045	2.62659		12.5	2.80851				253.045	2.62659
90	204.955	2948.99	7.99177	0.779685	4.90755		12.5	2.77713				255.335	2.80112		12.5	2.77713				255.335	2.80112
91	207.245	2981.94	8.08107	0.788397	4.93489		12.5	2.74645				257.625	2.77622		12.5	2.74645				257.625	2.77622
92	209.535	3014.89	8.17036	0.797108	4.96208		12.5	2.71643				259.915	2.75176		12.5	2.71643				259.915	2.75176
93	211.825	3047.84	8.25965	0.80582	4.98912		12.5	2.68706				262.205	2.72773		12.5	2.68706				262.205	2.72773
94	214.115	3080.79	8.34895	0.814531	5.01602		12.5	2.65833				264.495	2.70411		12.5	2.65833				264.495	2.70411
95	216.405	3113.74	8.43824	0.823243	5.04277		12.5	2.6302				266.785	2.6809		12.5	2.6302				266.785	2.6809
96	218.695	3146.69	8.52753	0.831955	5.06938		12.5	2.60265				269.075	2.65809		13	2.81764				269.075	2.65809
97	220.985	3179.64	8.61683	0.840666	5.09586		13	2.78844				271.365	2.63565		13	2.78844				271.365	2.63565
98	223.275	3212.59	8.70612	0.849378	5.12219		13	2.75984				273.655	2.80363		13	2.75984				273.655	2.80363
99	225.565	3245.54	8.79542	0.858089	5.14839		13	2.73183				275.945	2.78036		13	2.73183				275.945	2.78036
100	227.855	3278.49	8.88471	0.866801	5.17446		13	2.70437				278.235	2.75748		13	2.70437				278.235	2.75748
101	230.145	3311.44	8.974	0.875512	5.2004		13	2.67746				280.525	2.73497		13	2.67746				280.525	2.73497
102	232.435	3344.39	9.0633	0.884224	5.22621		13	2.65108				282.815	2.71282		13	2.65108				282.815	2.71282
103	234.725	3377.34	9.15259	0.892936	5.25189		13	2.62522				285.105	2.69104		13	2.62522				285.105	2.69104
104	237.015	3410.29	9.24188	0.901647	5.27744		13.5	2.80423				287.395	2.66959		13.5	2.80423				287.395	2.66959
105	239.305	3443.24	9.33118	0.910359	5.30288		13.5	2.7774				289.685	2.64849		13.5	2.7774				289.685	2.64849
106	241.595	3476.19	9.42047	0.91907	5.32819		13.5	2.75107				291.975	2.62772		13.5	2.75107				291.975	2.62772
107	243.885	3509.14	9.50976	0.927782	5.35338		13.5	2.72524				294.265	2.79367		13.5	2.72524				294.265	2.79367
108	246.175	3542.09	9.59906	0.936493	5.37846		13.5	2.69989				296.555	2.7721		13.5	2.69989				296.555	2.7721
109	248.465	3575.04	9.68835	0.945205	5.40341		13.5	2.67501				298.845	2.75086		13.5	2.67501				298.845	2.75086
110	250.755	3607.99	9.77764	0.953917	5.42826		13.5	2.65058				301.135	2.72994		13.5	2.65058				301.135	2.72994
111	253.045	3640.94	9.86694	0.962628	5.45299		13.5	2.62659				303.425	2.70934		13.5	2.62659				303.425	2.70934
112	255.335	3673.89	9.95623	0.97134	5.47761		14	2.80112				305.715	2.68904		14	2.80112				305.715	2.68904
113	257.625	3706.84	10.0455	0.980051	5.50212		14	2.77622				308.005	2.66905		14	2.77622				308.005	2.66905
114	259.915	3739.79	10.1348	0.988763	5.52652		14	2.75176				310.295	2.64935		14	2.75176				310.295	2.64935
115	262.205	3772.74	10.2241	0.997474	5.55081		14	2.72773				312.585	2.62994		14	2.72773				312.585	2.80542
116	264.495	3805.68	10.3134	1.00619	5.57499		14	2.70411				314.875	2.78502		14	2.70411				314.875	2.78502
117	266.785	3838.63	10.4027	1.0149	5.59908		14	2.6809				317.165	2.76491		14	2.6809				317.165	2.76491
118	269.075	3871.58	10.492	1.02361	5.62306		14	2.65809				319.455	2.74509		14	2.65809				319.455	2.74509
119	271.365	3904.53	10.5813	1.03232	5.64693		14	2.63565				321.745	2.72555		14	2.63565				321.745	2.72555
120	273.655	3937.48	10.6706	1.04103	5.67071		14.5	2.80363				324.035	2.70629		14.5	2.80363				324.035	2.70629
121	275.945	3970.43	10.7599	1.04974	5.69439		14.5	2.78036				326.325	2.6873		14.5	2.78036				326.325	2.6873
122	278.235	4003.38	10.8492	1.05846	5.71797		14.5	2.75748				328.615	2.66857		14.5	2.75748				328.615	2.66857
123	280.525	4036.33	10.9385	1.06717	5.74145		14.5	2.73497				330.905	2.65011		14.5	2.73497				330.905	2.65011
124	282.815	4069.28	11.0278	1.07588	5.76484		14.5	2.71282				333.195	2.63189		14.5	2.71282				333.195	2.80721
125	285.105	4102.23	11.117	1.08459	5.78813		14.5	2.69104				335.485	2.78805		14.5	2.69104				335.485	2.78805
126	287.395	4135.18	11.2063	1.0933	5.81133		14.5	2.66959				337.775	2.76915		14.5	2.66959				337.775	2.76915
127	289.685	4168.13	11.2956	1.10201	5.83443		14.5	2.64849				340.065	2.7505		14.5	2.64849				340.065	2.7505
128	291.975	4201.08	11.3849	1.11072	5.85745		14.5	2.62772				342.355	2.7321		14.5	2.62772				342.355	2.7321
129	294.265	4234.03	11.4742	1.11944	5.88037		15	2.79367				344.645	2.71395		15	2.79367				344.645	2.71395
130	296.555	4266.98	11.5635	1.12815	5.90321		15	2.7721				346.935	2.69603		15	2.7721				346.935	2.69603
131	298.845	4299.93	11.6528	1.13686	5.92596		15	2.75086				349.225	2.67835		15	2.75086				349.225	2.67835
132	301.135	4332.88	11.7421	1.14557	5.94862		15	2.72994				351.515	2.66091		15	2.72994				351.515	2.66091
133	303.425	4365.83	11.8314	1.15428	5.9712		15	2.70934				353.805	2.64368		15	2.70934				353.805	2.64368
134	305.715	4398.78	11.9207	1.16299	5.99369		15	2.68904				356.095	2.62668		15	2.68904				356.095	2.79472
135	308.005	4431.73	12.01	1.17171	6.01609		15	2.66905				358.385	2.77687		15	2.66905				358.385	2.77687
136	310.295	4464.68	12.0993	1.18042	6.03842		15	2.64935				360.675	2.75924		15	2.64935				360.675	2.75924
137	312.585	4497.63	12.1886	1.18913	6.06066		15	2.62994				362.965	2.74183		15.5	2.80542				362.965	2.74183
138	314.875	4530.58	12.2779	1.19784	6.08282		15.5	2.78502				365.255	2.72464		15.5	2.78502				365.255	2.72464
139	317.165	4563.53	12.3672	1.20655	6.1049		15.5	2.76491				367.545	2.70766		15.5	2.76491				367.545	2.70766
140	319.455	4596.48	12.4565	1.21526	6.1269		15.5	2.74509				369.835	2.6909		15.5	2.74509				369.835	2.6909
141	321.745	4629.43	12.5457	1.22398	6.14882		15.5	2.72555				372.125	2.67434		15.5	2.72555				372.125	2.67434
142	324.035	4662.38	12.635	1.23269	6.17066		15.5	2.70629				374.415	2.65798		15.5	2.70629				374.415	2.65798
143	326.325	4695.33	12.7243	1.2414	6.19243		15.5	2.6873				376.705	2.64182		15.5	2.6873				376.705	2.80445
144	328.615	4728.28	12.8136	1.25011	6.21412		15.5	2.66857				378.995	2.78751		15.5	2.66857				378.995	2.78751
145	330.905	4761.22	12.9029	1.25882	6.23573		15.5	2.65011				381.285	2.77077		15.5	2.65011				381.285	2.77077
146	333.195	4794.17	12.9922	1.26753	6.25727		15.5	2.63189				383.575	2.75422		16	2.80721				383.575	2.75422
147	335.485	4827.12	13.0815	1.27624	6.27874		16	2.78805				385.865	2.73788		16	2.78805				385.865	2.73788
148	337.775	4860.07	13.1708	1.28496	6.30013		16	2.76915				388.155	2.72173		16	2.76915				388.155	2.72173
149	340.065	4893.02	13.2601	1.29367	6.32145		16	2.7505				390.445	2.70576		16	2.7505				390.445	2.70576
150	342.355	4925.97	13.3494	1.30238	6.3427		16	2.7321				392.735	2.68999		16	2.7321				392.735	2.68999
151	344.645	4958.92	13.4387	1.31109	6.36388		16	2.71395				395.025	2.67439		16	2.71395				395.025	2.67439
152	346.935	4991.87	13.528	1.3198	6.38498		16	2.69603				397.315	2.65898		16	2.69603				397.315	2.65898
153	349.225	5024.82	13.6173	1.32851	6.40602		16	2.67835				399.605	2.64374		16	2.67835				399.605	2.8024
154	351.515	5057.77	13.7066	1.33723	6.42699		16	2.66091				401.895	2.78643		16	2.66091				401.895	2.78643
155	353.805	5090.72	13.7959	1.34594	6.44789		16	2.64368				404.185	2.77064		16	2.64368				404.185	2.77064
156	356.095	5123.67	13.8851	1.35465	6.46872		16	2.62668				406.475	2.75504		16.5	2.79472				406.475	2.75504
157	358.385	5156.62	13.9744	1.36336	6.48949		16.5	2.77687				408.765	2.7396		16.5	2.77687				408.765	2.7396
158	360.675	5189.57	14.0637	1.37207	6.51019		16.5	2.75924				411.055	2.72434		16.5	2.75924				411.055	2.72434
159	362.965	5222.52	14.153	1.38078	6.53083		16.5	2.74183				413.345	2.70925		16.5	2.74183				413.345	2.70925
160	365.255	5255.47	14.2423	1.38949	6.55139		16.5	2.72464				415.635	2.69432		16.5	2.72464				415.635	2.69432
161	367.545	5288.42	14.3316	1.39821	6.5719		16.5	2.70766				417.925	2.67956		16.5	2.70766				417.925	2.67956
162	369.835	5321.37	14.4209	1.40692	6.59234		16.5	2.6909				420.215	2.66495		16.5	2.6909				420.215	2.66495
163	372.125	5354.32	14.5102	1.41563	6.61272		16.5	2.67434				422.505	2.65051		16.5	2.67434				422.505	2.80394
164	374.415	5387.27	14.5995	1.42434	6.63304		16.5	2.65798				424.795	2.63622		16.5	2.65798				424.795	2.78883
165	376.705	5420.22	14.6888	1.43305	6.65329		16.5	2.64182				427.085	2.77387		17	2.80445				427.085	2.77387
166	378.995	5453.17	14.7781	1.44176	6.67348		17	2.78751				429.375	2.75908		17	2.78751				429.375	2.75908
167	381.285	5486.12	14.8674	1.45048	6.69361		17	2.77077				431.665	2.74444		17	2.77077				431.665	2.74444
168	383.575	5519.07	14.9567	1.45919	6.71368		17	2.75422				433.955	2.72996		17	2.75422				433.955	2.72996
169	385.865	5552.02	15.046	1.4679	6.73369		17	2.73788				436.245	2.71563		17	2.73788				436.245	2.71563
170	388.155	5584.97	15.1353	1.47661	6.75365		17	2.72173				438.535	2.70145		17	2.72173				438.535	2.70145
171	390.445	5617.92	15.2246	1.48532	6.77354		17	2.70576				440.825	2.68741		17	2.70576				440.825	2.68741
172	392.735	5650.87	15.3138	1.49403	6.79337		17	2.68999				443.115	2.67353		17	2.68999				443.115	2.67353
173	395.025	5683.81	15.4031	1.50275	6.81315		17	2.67439				445.405	2.65978		17	2.67439				445.405	2.65978
174	397.315	5716.76	15.4924	1.51146	6.83287		17	2.65898				447.695	2.64617		17	2.65898				447.695	2.79416
175	399.605	5749.71	15.5817	1.52017	6.85253		17	2.64374				449.985	2.77994		17.5	2.8024				449.985	2.77994
176	401.895	5782.66	15.671	1.52888	6.87214		17.5	2.78643				452.275	2.76586		17.5	2.78643				452.275	2.76586
177	404.185	5815.61	15.7603	1.53759	6.89169		17.5	2.77064				454.565	2.75193		17.5	2.77064				454.565	2.75193
178	406.475	5848.56	15.8496	1.5463	6.91119		17.5	2.75504				456.855	2.73813		17.5	2.75504				456.855	2.73813
179	408.765	5881.51	15.9389	1.55501	6.93063		17.5	2.7396				459.145	2.72448		17.5	2.7396				459.145	2.72448
180	411.055	5914.46	16.0282	1.56373	6.95001		17.5	2.72434				461.435	2.71096		17.5	2.72434				461.435	2.71096
181	413.345	5947.41	16.1175	1.57244	6.96935		17.5	2.70925				463.725	2.69757		17.5	2.70925				463.725	2.69757
182	415.635	5980.36	16.2068	1.58115	6.98863		17.5	2.69432				466.015	2.68431		17.5	2.69432				466.015	2.68431
183	417.925	6013.31	16.2961	1.58986	7.00785		17.5	2.67956				468.305	2.67119		17.5	2.67956				468.305	2.67119
184	420.215	6046.26	16.3854	1.59857	7.02702		17.5	2.66495				470.595	2.65819		17.5	2.66495				470.595	2.65819
185	422.505	6079.21	16.4747	1.60728	7.04615		17.5	2.65051				472.885	2.64532		18	2.80394				472.885	2.78843
186	424.795	6112.16	16.564	1.616	7.06522		17.5	2.63622				475.175	2.77499		18	2.78883				475.175	2.77499
187	427.085	6145.11	16.6532	1.62471	7.08423		18	2.77387				477.465	2.76168		18	2.77387				477.465	2.76168
188	429.375	6178.06	16.7425	1.63342	7.1032		18	2.75908				479.755	2.7485		18	2.75908				479.755	2.7485
189	431.665	6211.01	16.8318	1.64213	7.12212		18	2.74444				482.045	2.73544		18	2.74444				482.045	2.73544
190	433.955	6243.96	16.9211	1.65084	7.14098		18	2.72996				484.335	2.72251		18	2.72996				484.335	2.72251
191	436.245	6276.91	17.0104	1.65955	7.1598		18	2.71563				486.625	2.7097		18	2.71563				486.625	2.7097
192	438.535	6309.86	17.0997	1.66826	7.17857		18	2.70145				488.915	2.697		18	2.70145				488.915	2.697
193	440.825	6342.81	17.189	1.67698	7.19729		18	2.68741				491.205	2.68443		18	2.68741				491.205	2.68443
194	443.115	6375.76	17.2783	1.68569	7.21596		18	2.67353							18	2.67353
195	445.405	6408.71	17.3676	1.6944	7.23458		18	2.65978							18	2.65978
196	447.695	6441.66	17.4569	1.70311	7.25315		18	2.64617							18.5	2.79416
197	449.985	6474.61	17.5462	1.71182	7.27168		18.5	2.77994							18.5	2.77994
198	452.275	6507.56	17.6355	1.72053	7.29016		18.5	2.76586							18.5	2.76586
199	454.565	6540.51	17.7248	1.72925	7.30859		18.5	2.75193							18.5	2.75193
200	456.855	6573.46	17.8141	1.73796	7.32698		18.5	2.73813							18.5	2.73813
201	459.145	6606.41	17.9034	1.74667	7.34532		18.5	2.72448							18.5	2.72448
202	461.435	6639.35	17.9927	1.75538	7.36361		18.5	2.71096							18.5	2.71096
203	463.725	6672.3	18.0819	1.76409	7.38186		18.5	2.69757							18.5	2.69757
204	466.015	6705.25	18.1712	1.7728	7.40007		18.5	2.68431							18.5	2.68431
205	468.305	6738.2	18.2605	1.78152	7.41823		18.5	2.67119							18.5	2.67119
206	470.595	6771.15	18.3498	1.79023	7.43634		18.5	2.65819							18.5	2.65819
207	472.885	6804.1	18.4391	1.79894	7.45441		18.5	2.64532							19	2.78843
208	475.175	6837.05	18.5284	1.80765	7.47244		19	2.77499							19	2.77499
209	477.465	6870	18.6177	1.81636	7.49042		19	2.76168							19	2.76168
210	479.755	6902.95	18.707	1.82507	7.50837		19	2.7485							19	2.7485
211	482.045	6935.9	18.7963	1.83378	7.52626		19	2.73544							19	2.73544
212	484.335	6968.85	18.8856	1.8425	7.54412		19	2.72251							19	2.72251
213	486.625	7001.8	18.9749	1.85121	7.56193		19	2.7097							19	2.7097
214	488.915	7034.75	19.0642	1.85992	7.57971		19	2.697							19	2.697
215	491.205	7067.7	19.1535	1.86863	7.59744		19	2.68443							19	2.68443

## Sheet: Fig 12A, C
							MQap						MCd
Approximation to P360 pivot´s design parameters for constant spacing
								0	4.39					0	4.41192
								310.295	4.39					310.295	4.41192
	Emitter spacing (m)			2.29
	Total water depth at 100% (mm)			4.39
	Full rotation time at 100% (h)			6.68
Outlet	Distance to pivot point (m)	Aannular (m²)	Vwater (m³)	Qrequired (m³/h)	Diameterrequired (mm)		Nozzle N°	Total water depth (mm)		Weighted Twd (mm)			Nozzle N°	Total water depth (mm)		Weighted Twd (mm)
1	1.145									4.39						4.41192
2	3.435
3	5.725
4	8.015	115.324	0.506271	0.0757551	1.52972		6	10.5469					6	10.5469
5	10.305	148.273	0.65092	0.0973994	1.73454		6	8.20313					6	8.20313
6	12.595	181.223	0.795569	0.119044	1.9176		6	6.71165					6	6.71165
7	14.885	214.173	0.940218	0.140688	2.08465		6	5.67909					6	5.67909
8	17.175	247.122	1.08487	0.162332	2.23928		6	4.92188					6	4.92188
9	19.465	280.072	1.22952	0.183977	2.38389		6	4.34283					6	4.34283
10	21.755	313.022	1.37417	0.205621	2.52022		6.5	4.54754					6.5	4.54754
11	24.045	345.971	1.51881	0.227265	2.64955		6.5	4.11444					6.5	4.11444
12	26.335	378.921	1.66346	0.24891	2.77285		7	4.37396					7	4.37396
13	28.625	411.871	1.80811	0.270554	2.89089		7.5	4.64063					7.5	4.64063
14	30.915	444.82	1.95276	0.292198	3.00431		7.5	4.29688					7.5	4.29688
15	33.205	477.77	2.09741	0.313843	3.11359		8	4.54607					8	4.54607
16	35.495	510.72	2.24206	0.335487	3.21916		8	4.25277					8	4.25277
17	37.785	543.669	2.38671	0.357131	3.32138		8.5	4.5236					8.5	4.5236
18	40.075	576.619	2.53136	0.378776	3.42055		8.5	4.26511					8.5	4.26511
19	42.365	609.569	2.67601	0.40042	3.51693		9	4.506					9	4.506
20	44.655	642.518	2.82065	0.422064	3.61073		9	4.27492					9	4.27492
21	46.945	675.468	2.9653	0.443709	3.70215		9.5	4.54129					9.5	4.54129
22	49.235	708.418	3.10995	0.465353	3.79137		9.5	4.33007					9.5	4.33007
23	51.525	741.367	3.2546	0.486997	3.87854		10	4.58834					10	4.58834
24	53.815	774.317	3.39925	0.508641	3.96379		10	4.39309					10	4.39309
25	56.105	807.266	3.5439	0.530286	4.04725		10	4.21378					10	4.21378
26	58.395	840.216	3.68855	0.55193	4.12902		10.5	4.46214					10.5	4.46214
27	60.685	873.166	3.8332	0.573574	4.20921		10.5	4.29376					10.5	4.29376
28	62.975	906.115	3.97785	0.595219	4.28789		11	4.55802					11	4.55802
29	65.265	939.065	4.1225	0.616863	4.36516		11	4.39809					11	4.39809
30	67.555	972.015	4.26714	0.638507	4.44108		11	4.249					11	4.249
31	69.845	1004.96	4.41179	0.660152	4.51572		11.5	4.48874					11.5	4.48874
32	72.135	1037.91	4.55644	0.681796	4.58915		11.5	4.34624					11.5	4.34624
33	74.425	1070.86	4.70109	0.70344	4.66143		11.5	4.21251					11.5	4.21251
34	76.715	1103.81	4.84574	0.725085	4.7326		12	4.45609					12	4.45609
35	79.005	1136.76	4.99039	0.746729	4.80271		12	4.32692					12	4.32692
36	81.295	1169.71	5.13504	0.768373	4.87182		12.5	4.56498					12.5	4.56498
37	83.585	1202.66	5.27969	0.790018	4.93996		12.5	4.43991					12.5	4.43991
38	85.875	1235.61	5.42434	0.811662	5.00718		12.5	4.32152					12.5	4.32152
39	88.165	1268.56	5.56899	0.833306	5.0735		13	4.55697					13	4.55697
40	90.455	1301.51	5.71363	0.854951	5.13897		13	4.4416					13	4.4416
41	92.745	1334.46	5.85828	0.876595	5.20361		13	4.33193					13	4.33193
42	95.035	1367.41	6.00293	0.898239	5.26746		13	4.22755					13.5	4.55989
43	97.325	1400.36	6.14758	0.919883	5.33055		13.5	4.4526					13.5	4.4526
44	99.615	1433.31	6.29223	0.941528	5.39289		13.5	4.35024					13.5	4.35024
45	101.905	1466.26	6.43688	0.963172	5.45453		13.5	4.25248					13.5	4.25248
46	104.195	1499.21	6.58153	0.984816	5.51548		14	4.47551					14	4.47551
47	106.485	1532.16	6.72618	1.00646	5.57576		14	4.37927					14	4.37927
48	108.775	1565.11	6.87083	1.02811	5.63539		14	4.28707					14	4.28707
49	111.065	1598.06	7.01548	1.04975	5.6944		14.5	4.50396					14.5	4.50396
50	113.355	1631.01	7.16012	1.07139	5.75281		14.5	4.41297					14.5	4.41297
51	115.645	1663.96	7.30477	1.09304	5.81063		14.5	4.32559					14.5	4.32559
52	117.935	1696.91	7.44942	1.11468	5.86788		14.5	4.24159					15	4.54485
53	120.225	1729.86	7.59407	1.13633	5.92457		15	4.45828					15	4.45828
54	122.515	1762.81	7.73872	1.15797	5.98073		15	4.37495					15	4.37495
55	124.805	1795.76	7.88337	1.17962	6.03637		15	4.29467					15	4.29467
56	127.095	1828.71	8.02802	1.20126	6.09149		15.5	4.49869					15.5	4.49869
57	129.385	1861.66	8.17267	1.2229	6.14613		15.5	4.41906					15.5	4.41906
58	131.675	1894.6	8.31732	1.24455	6.20028		15.5	4.34221					15.5	4.34221
59	133.965	1927.55	8.46196	1.26619	6.25396		15.5	4.26798					16	4.55229
60	136.255	1960.5	8.60661	1.28784	6.30719		16	4.47578					16	4.47578
61	138.545	1993.45	8.75126	1.30948	6.35997		16	4.4018					16	4.4018
62	140.835	2026.4	8.89591	1.33113	6.41231		16	4.33022					16	4.33022
63	143.125	2059.35	9.04056	1.35277	6.46424		16	4.26094					16.5	4.53354
64	145.415	2092.3	9.18521	1.37441	6.51575		16.5	4.46214					16.5	4.46214
65	147.705	2125.25	9.32986	1.39606	6.56685		16.5	4.39296					16.5	4.39296
66	149.995	2158.2	9.47451	1.4177	6.61756		16.5	4.32589					16.5	4.32589
67	152.285	2191.15	9.61916	1.43935	6.66788		16.5	4.26084					17	4.52314
68	154.575	2224.1	9.76381	1.46099	6.71783		17	4.45613					17	4.45613
69	156.865	2257.05	9.90845	1.48264	6.76741		17	4.39108					17	4.39108
70	159.155	2290	10.0531	1.50428	6.81663		17	4.3279					17	4.3279
71	161.445	2322.95	10.1978	1.52592	6.86549		17	4.26651					17.5	4.52256
72	163.735	2355.9	10.3424	1.54757	6.91401		17.5	4.4593					17.5	4.4593
73	166.025	2388.85	10.4871	1.56921	6.9622		17.5	4.3978					17.5	4.3978
74	168.315	2421.8	10.6317	1.59086	7.01005		17.5	4.33796					17.5	4.33796
75	170.605	2454.75	10.7763	1.6125	7.05757		17.5	4.27974					18	4.52748
76	172.895	2487.7	10.921	1.63415	7.10478		18	4.46751					18	4.46751
77	175.185	2520.65	11.0656	1.65579	7.15168		18	4.40912					18	4.40912
78	177.475	2553.6	11.2103	1.67743	7.19827		18	4.35222					18	4.35222
79	179.765	2586.55	11.3549	1.69908	7.24456		18	4.29678					18.5	4.53707
80	182.055	2619.5	11.4996	1.72072	7.29056		18.5	4.48					18.5	4.48
81	184.345	2652.45	11.6442	1.74237	7.33627		18.5	4.42435					18.5	4.42435
82	186.635	2685.4	11.7889	1.76401	7.38169		18.5	4.37006					18.5	4.37006
83	188.925	2718.35	11.9335	1.78566	7.42684		18.5	4.31709					18.5	4.31709
84	191.215	2751.3	12.0782	1.8073	7.47172		19	4.49615					19	4.49615
85	193.505	2784.25	12.2228	1.82894	7.51633		19	4.44294					19	4.44294
86	195.795	2817.2	12.3675	1.85059	7.56067		19	4.39097					19	4.39097
87	198.085	2850.14	12.5121	1.87223	7.60476		19	4.34021					19	4.34021
88	200.375	2883.09	12.6568	1.89388	7.64859		19	4.29061					19.5	4.51777
89	202.665	2916.04	12.8014	1.91552	7.69217		19.5	4.46672					19.5	4.46672
90	204.955	2948.99	12.9461	1.93717	7.73551		19.5	4.41682					19.5	4.41682
91	207.245	2981.94	13.0907	1.95881	7.7786		19.5	4.36801					19.5	4.36801
92	209.535	3014.89	13.2354	1.98046	7.82146		19.5	4.32027					19.5	4.32027
93	211.825	3047.84	13.38	2.0021	7.86408		20	4.49284					20	4.49284
94	214.115	3080.79	13.5247	2.02374	7.90648		20	4.44479					20	4.44479
95	216.405	3113.74	13.6693	2.04539	7.94865		20	4.39775					20	4.39775
96	218.695	3146.69	13.814	2.06703	7.99059		20	4.3517					20	4.3517
97	220.985	3179.64	13.9586	2.08868	8.03232		20	4.30661					20	4.30661
98	223.275	3212.59	14.1033	2.11032	8.07383		20.5	4.47462					20.5	4.47462
99	225.565	3245.54	14.2479	2.13197	8.11513		20.5	4.4292					20.5	4.4292
100	227.855	3278.49	14.3926	2.15361	8.15622		20.5	4.38468					20.5	4.38468
101	230.145	3311.44	14.5372	2.17525	8.1971		20.5	4.34105					20.5	4.34105
102	232.435	3344.39	14.6819	2.1969	8.23778		20.5	4.29828					21	4.5061
103	234.725	3377.34	14.8265	2.21854	8.27826		21	4.46214					21	4.46214
104	237.015	3410.29	14.9712	2.24019	8.31855		21	4.41903					21	4.41903
105	239.305	3443.24	15.1158	2.26183	8.35864		21	4.37674					21	4.37674
106	241.595	3476.19	15.2605	2.28348	8.39853		21	4.33526					21	4.33526
107	243.885	3509.14	15.4051	2.30512	8.43824		21	4.29455					21.5	4.49833
108	246.175	3542.09	15.5498	2.32676	8.47777		21.5	4.45648					21.5	4.45648
109	248.465	3575.04	15.6944	2.34841	8.51711		21.5	4.41541					21.5	4.41541
110	250.755	3607.99	15.8391	2.37005	8.55627		21.5	4.37508					21.5	4.37508
111	253.045	3640.94	15.9837	2.3917	8.59525		21.5	4.33549					21.5	4.33549
112	255.335	3673.89	16.1284	2.41334	8.63405		21.5	4.29661					22	4.49488
113	257.625	3706.84	16.273	2.43499	8.67268		22	4.45493					22	4.45493
114	259.915	3739.79	16.4177	2.45663	8.71114		22	4.41568					22	4.41568
115	262.205	3772.74	16.5623	2.47827	8.74943		22	4.37711					22	4.37711
116	264.495	3805.68	16.707	2.49992	8.78756		22	4.33922					22	4.33922
117	266.785	3838.63	16.8516	2.52156	8.82552		22	4.30197					22	4.30197
118	269.075	3871.58	16.9963	2.54321	8.86331		22.5	4.45696					22.5	4.45696
119	271.365	3904.53	17.1409	2.56485	8.90095		22.5	4.41935					22.5	4.41935
120	273.655	3937.48	17.2856	2.5865	8.93843		22.5	4.38237					22.5	4.38237
121	275.945	3970.43	17.4302	2.60814	8.97575		22.5	4.346					22.5	4.346
122	278.235	4003.38	17.5749	2.62978	9.01292		22.5	4.31023					22.5	4.31023
123	280.525	4036.33	17.7195	2.65143	9.04993		23	4.4638					23	4.4638
124	282.815	4069.28	17.8641	2.67307	9.08679		23	4.42765					23	4.42765
125	285.105	4102.23	18.0088	2.69472	9.12351		23	4.39209					23	4.39209
126	287.395	4135.18	18.1534	2.71636	9.16008		23	4.35709					23	4.35709
127	289.685	4168.13	18.2981	2.73801	9.1965		23	4.32265					23	4.32265
128	291.975	4201.08	18.4427	2.75965	9.23278		23.5	4.4701					23.5	4.4701
129	294.265	4234.03	18.5874	2.78129	9.26891		23.5	4.43531					23.5	4.43531
130	296.555	4266.98	18.732	2.80294	9.30491		23.5	4.40106					23.5	4.40106
131	298.845	4299.93	18.8767	2.82458	9.34077		23.5	4.36733					23.5	4.36733
132	301.135	4332.88	19.0213	2.84623	9.37649		23.5	4.33412					23.5	4.33412
133	303.425	4365.83	19.166	2.86787	9.41207		24	4.47745					23.5	4.30141
134	305.715	4398.78	19.3106	2.88952	9.44752		24	4.44391					24	4.44391
135	308.005	4431.73	19.4553	2.91116	9.48284		24	4.41087					24	4.41087
136	310.295	4464.68	19.5999	2.9328	9.51803		24	4.37832					24	4.37832

## Sheet: Fig 12B, D
							MQap								MCd
Approximation to P360 pivot´s design parameters for field spacing
																0	4.41244
								0	4.38881							310.295	4.41244
								310.295	4.38881
	Emitter spacing (m)			2.29
	Total water depth at 100% (mm)			4.39
	Full rotation time at 100% (h)			6.68
												Zero values filtered								Zero values filtered
Outlet	Distance to pivot point (m)	Aannular (m²)	Vwater (m³)	Qrequired (m³/h)	Nozzle diameter (mm)		Nozzle N°	Total water depth (mm)		Weighted Twd (mm)		Distance to pivot point (m)	Total water depth (mm)		Nozzle N°	Total water depth (mm)		Weighted Twd (mm)		Distance to pivot point (m)	Total water depth (mm)
1	1.145									4.39		8.015	5.27344					4.41244		8.015	5.27344
2	3.435											12.595	4.57277							12.595	4.57277
3	5.725											17.175	4.39453							17.175	4.39453
4	8.015	230.648	1.01254	0.15151	2.16335		6	5.27344				21.755	4.38742		6	5.27344				21.755	4.38742
5	10.305											26.335	4.4886							26.335	4.4886
6	12.595	362.446	1.59114	0.238087	2.7119		7	4.57277				30.915	4.21424		7	4.57277				30.915	4.21424
7	14.885											35.495	4.41634							35.495	4.41634
8	17.175	494.245	2.16973	0.324665	3.16682		8	4.39453				40.075	4.26511		8	4.39453				40.075	4.26511
9	19.465											44.655	4.49855							44.655	4.49855
10	21.755	626.043	2.74833	0.411242	3.56413		9	4.38742				49.235	4.40082		9	4.38742				49.235	4.40082
11	24.045											53.815	4.33268							53.815	4.33268
12	26.335	757.842	3.32693	0.497819	3.9214		10	4.4886				58.395	4.28318		10	4.4886				58.395	4.28318
13	28.625											62.975	4.25563							62.975	4.53958
14	30.915	889.641	3.90552	0.584397	4.24873		10.5	4.21424				67.555	4.51371		10.5	4.21424				67.555	4.51371
15	33.205											72.135	4.49756							72.135	4.49756
16	35.495	1021.44	4.48412	0.670974	4.55259		11.5	4.41634				76.715	4.48939		11.5	4.41634				76.715	4.48939
17	37.785											81.295	4.49071							81.295	4.49071
18	40.075	1153.24	5.06271	0.757551	4.83739		12	4.26511				85.875	4.4973		12	4.26511				85.875	4.4973
19	42.365											90.455	4.50835							90.455	4.50835
20	44.655	1285.04	5.64131	0.844128	5.10634		13	4.49855				95.035	4.29108		13	4.49855				95.035	4.52323
21	46.945											99.615	4.31527							99.615	4.31527
22	49.235	1416.84	6.21991	0.930706	5.36181		13.5	4.40082				104.195	4.34401		13.5	4.40082				104.195	4.34401
23	51.525											108.775	4.47495							108.775	4.47495
24	53.815	1548.63	6.7985	1.01728	5.60565		14	4.33268				111.065	4.50396		14	4.33268				111.065	4.50396
25	56.105											113.355	4.41297							113.355	4.41297
26	58.395	1680.43	7.3771	1.10386	5.83932		14.5	4.28318				115.645	4.32559		14.5	4.28318				115.645	4.32559
27	60.685											117.935	4.24159							117.935	4.54485
28	62.975	1812.23	7.95569	1.19044	6.06399		15	4.25563				120.225	4.45828		15.5	4.53958				120.225	4.45828
29	65.265											122.515	4.37495							122.515	4.37495
30	67.555	1944.03	8.53429	1.27701	6.28063		16	4.51371				124.805	4.29467		16	4.51371				124.805	4.29467
31	69.845											127.095	4.49869							127.095	4.49869
32	72.135	2075.83	9.11289	1.36359	6.49004		16.5	4.49756				129.385	4.41906		16.5	4.49756				129.385	4.41906
33	74.425											131.675	4.34221							131.675	4.34221
34	76.715	2207.63	9.69148	1.45017	6.6929		17	4.48939				133.965	4.26798		17	4.48939				133.965	4.55229
35	79.005											136.255	4.47578							136.255	4.47578
36	81.295	2339.43	10.2701	1.53675	6.8898		17.5	4.49071				138.545	4.4018		17.5	4.49071				138.545	4.4018
37	83.585											140.835	4.33022							140.835	4.33022
38	85.875	2471.22	10.8487	1.62332	7.08122		18	4.4973				143.125	4.26094		18	4.4973				143.125	4.53354
39	88.165											145.415	4.46214							145.415	4.46214
40	90.455	2603.02	11.4273	1.7099	7.2676		18.5	4.50835				147.705	4.39296		18.5	4.50835				147.705	4.39296
41	92.745											149.995	4.32589							149.995	4.32589
42	95.035	2734.82	12.0059	1.79648	7.44931		18.5	4.29108				152.285	4.26084		19	4.52323				152.285	4.52314
43	97.325											154.575	4.45613							154.575	4.45613
44	99.615	2866.62	12.5845	1.88306	7.6267		19	4.31527				156.865	4.39108		19	4.31527				156.865	4.39108
45	101.905											159.155	4.3279							159.155	4.3279
46	104.195	2998.42	13.1631	1.96963	7.80006		19.5	4.34401				161.445	4.26651		19.5	4.34401				161.445	4.52256
47	106.485											163.735	4.4593							163.735	4.4593
48	108.775	2335.31	10.252	1.53473	6.88527		17.5	4.47495				166.025	4.3978		17.5	4.47495				166.025	4.3978
49	111.065	1598.06	7.01548	1.04975	5.6944		14.5	4.50396				168.315	4.33796		14.5	4.50396				168.315	4.33796
50	113.355	1631.01	7.16012	1.07139	5.75281		14.5	4.41297				170.605	4.27974		14.5	4.41297				170.605	4.52748
51	115.645	1663.96	7.30477	1.09304	5.81063		14.5	4.32559				172.895	4.46751		14.5	4.32559				172.895	4.46751
52	117.935	1696.91	7.44942	1.11468	5.86788		14.5	4.24159				175.185	4.40912		15	4.54485				175.185	4.40912
53	120.225	1729.86	7.59407	1.13633	5.92457		15	4.45828				177.475	4.35222		15	4.45828				177.475	4.35222
54	122.515	1762.81	7.73872	1.15797	5.98073		15	4.37495				179.765	4.29678		15	4.37495				179.765	4.53707
55	124.805	1795.76	7.88337	1.17962	6.03637		15	4.29467				182.055	4.48		15	4.29467				182.055	4.48
56	127.095	1828.71	8.02802	1.20126	6.09149		15.5	4.49869				184.345	4.42435		15.5	4.49869				184.345	4.42435
57	129.385	1861.66	8.17267	1.2229	6.14613		15.5	4.41906				186.635	4.37006		15.5	4.41906				186.635	4.37006
58	131.675	1894.6	8.31732	1.24455	6.20028		15.5	4.34221				188.925	4.31709		15.5	4.34221				188.925	4.31709
59	133.965	1927.55	8.46196	1.26619	6.25396		15.5	4.26798				191.215	4.49615		16	4.55229				191.215	4.49615
60	136.255	1960.5	8.60661	1.28784	6.30719		16	4.47578				193.505	4.44294		16	4.47578				193.505	4.44294
61	138.545	1993.45	8.75126	1.30948	6.35997		16	4.4018				195.795	4.39097		16	4.4018				195.795	4.39097
62	140.835	2026.4	8.89591	1.33113	6.41231		16	4.33022				198.085	4.34021		16	4.33022				198.085	4.34021
63	143.125	2059.35	9.04056	1.35277	6.46424		16	4.26094				200.375	4.29061		16.5	4.53354				200.375	4.51777
64	145.415	2092.3	9.18521	1.37441	6.51575		16.5	4.46214				202.665	4.46672		16.5	4.46214				202.665	4.46672
65	147.705	2125.25	9.32986	1.39606	6.56685		16.5	4.39296				204.955	4.41682		16.5	4.39296				204.955	4.41682
66	149.995	2158.2	9.47451	1.4177	6.61756		16.5	4.32589				207.245	4.36801		16.5	4.32589				207.245	4.36801
67	152.285	2191.15	9.61916	1.43935	6.66788		16.5	4.26084				209.535	4.32027		17	4.52314				209.535	4.32027
68	154.575	2224.1	9.76381	1.46099	6.71783		17	4.45613				211.825	4.49284		17	4.45613				211.825	4.49284
69	156.865	2257.05	9.90845	1.48264	6.76741		17	4.39108				214.115	4.44479		17	4.39108				214.115	4.44479
70	159.155	2290	10.0531	1.50428	6.81663		17	4.3279				216.405	4.39775		17	4.3279				216.405	4.39775
71	161.445	2322.95	10.1978	1.52592	6.86549		17	4.26651				218.695	4.3517		17.5	4.52256				218.695	4.3517
72	163.735	2355.9	10.3424	1.54757	6.91401		17.5	4.4593				220.985	4.30661		17.5	4.4593				220.985	4.30661
73	166.025	2388.85	10.4871	1.56921	6.9622		17.5	4.3978				223.275	4.47462		17.5	4.3978				223.275	4.47462
74	168.315	2421.8	10.6317	1.59086	7.01005		17.5	4.33796				225.565	4.4292		17.5	4.33796				225.565	4.4292
75	170.605	2454.75	10.7763	1.6125	7.05757		17.5	4.27974				227.855	4.38468		18	4.52748				227.855	4.38468
76	172.895	2487.7	10.921	1.63415	7.10478		18	4.46751				230.145	4.34105		18	4.46751				230.145	4.34105
77	175.185	2520.65	11.0656	1.65579	7.15168		18	4.40912				232.435	4.29828		18	4.40912				232.435	4.5061
78	177.475	2553.6	11.2103	1.67743	7.19827		18	4.35222				234.725	4.46214		18	4.35222				234.725	4.46214
79	179.765	2586.55	11.3549	1.69908	7.24456		18	4.29678				237.015	4.41903		18.5	4.53707				237.015	4.41903
80	182.055	2619.5	11.4996	1.72072	7.29056		18.5	4.48				239.305	4.37674		18.5	4.48				239.305	4.37674
81	184.345	2652.45	11.6442	1.74237	7.33627		18.5	4.42435				241.595	4.33526		18.5	4.42435				241.595	4.33526
82	186.635	2685.4	11.7889	1.76401	7.38169		18.5	4.37006				243.885	4.29455		18.5	4.37006				243.885	4.49833
83	188.925	2718.35	11.9335	1.78566	7.42684		18.5	4.31709				246.175	4.45648		18.5	4.31709				246.175	4.45648
84	191.215	2751.3	12.0782	1.8073	7.47172		19	4.49615				248.465	4.41541		19	4.49615				248.465	4.41541
85	193.505	2784.25	12.2228	1.82894	7.51633		19	4.44294				250.755	4.37508		19	4.44294				250.755	4.37508
86	195.795	2817.2	12.3675	1.85059	7.56067		19	4.39097				253.045	4.33549		19	4.39097				253.045	4.33549
87	198.085	2850.14	12.5121	1.87223	7.60476		19	4.34021				255.335	4.29661		19	4.34021				255.335	4.49488
88	200.375	2883.09	12.6568	1.89388	7.64859		19	4.29061				257.625	4.45493		19.5	4.51777				257.625	4.45493
89	202.665	2916.04	12.8014	1.91552	7.69217		19.5	4.46672				259.915	4.41568		19.5	4.46672				259.915	4.41568
90	204.955	2948.99	12.9461	1.93717	7.73551		19.5	4.41682				262.205	4.37711		19.5	4.41682				262.205	4.37711
91	207.245	2981.94	13.0907	1.95881	7.7786		19.5	4.36801				264.495	4.33922		19.5	4.36801				264.495	4.33922
92	209.535	3014.89	13.2354	1.98046	7.82146		19.5	4.32027				266.785	4.30197		19.5	4.32027				266.785	4.30197
93	211.825	3047.84	13.38	2.0021	7.86408		20	4.49284				269.075	4.45696		20	4.49284				269.075	4.45696
94	214.115	3080.79	13.5247	2.02374	7.90648		20	4.44479				271.365	4.41935		20	4.44479				271.365	4.41935
95	216.405	3113.74	13.6693	2.04539	7.94865		20	4.39775				273.655	4.38237		20	4.39775				273.655	4.38237
96	218.695	3146.69	13.814	2.06703	7.99059		20	4.3517				275.945	4.346		20	4.3517				275.945	4.346
97	220.985	3179.64	13.9586	2.08868	8.03232		20	4.30661				278.235	4.31023		20	4.30661				278.235	4.31023
98	223.275	3212.59	14.1033	2.11032	8.07383		20.5	4.47462				280.525	4.4638		20.5	4.47462				280.525	4.4638
99	225.565	3245.54	14.2479	2.13197	8.11513		20.5	4.4292				282.815	4.42765		20.5	4.4292				282.815	4.42765
100	227.855	3278.49	14.3926	2.15361	8.15622		20.5	4.38468				285.105	4.39209		20.5	4.38468				285.105	4.39209
101	230.145	3311.44	14.5372	2.17525	8.1971		20.5	4.34105				287.395	4.35709		20.5	4.34105				287.395	4.35709
102	232.435	3344.39	14.6819	2.1969	8.23778		20.5	4.29828				289.685	4.32265		21	4.5061				289.685	4.32265
103	234.725	3377.34	14.8265	2.21854	8.27826		21	4.46214				291.975	4.4701		21	4.46214				291.975	4.4701
104	237.015	3410.29	14.9712	2.24019	8.31855		21	4.41903				294.265	4.43531		21	4.41903				294.265	4.43531
105	239.305	3443.24	15.1158	2.26183	8.35864		21	4.37674				296.555	4.40106		21	4.37674				296.555	4.40106
106	241.595	3476.19	15.2605	2.28348	8.39853		21	4.33526				298.845	4.36733		21	4.33526				298.845	4.36733
107	243.885	3509.14	15.4051	2.30512	8.43824		21	4.29455				301.135	4.33412		21.5	4.49833				301.135	4.33412
108	246.175	3542.09	15.5498	2.32676	8.47777		21.5	4.45648				303.425	4.47745		21.5	4.45648				303.425	4.30141
109	248.465	3575.04	15.6944	2.34841	8.51711		21.5	4.41541				305.715	4.44391		21.5	4.41541				305.715	4.44391
110	250.755	3607.99	15.8391	2.37005	8.55627		21.5	4.37508				308.005	4.41087		21.5	4.37508				308.005	4.41087
111	253.045	3640.94	15.9837	2.3917	8.59525		21.5	4.33549				310.295	4.37832		21.5	4.33549				310.295	4.37832
112	255.335	3673.89	16.1284	2.41334	8.63405		21.5	4.29661							22	4.49488
113	257.625	3706.84	16.273	2.43499	8.67268		22	4.45493							22	4.45493
114	259.915	3739.79	16.4177	2.45663	8.71114		22	4.41568							22	4.41568
115	262.205	3772.74	16.5623	2.47827	8.74943		22	4.37711							22	4.37711
116	264.495	3805.68	16.707	2.49992	8.78756		22	4.33922							22	4.33922
117	266.785	3838.63	16.8516	2.52156	8.82552		22	4.30197							22	4.30197
118	269.075	3871.58	16.9963	2.54321	8.86331		22.5	4.45696							22.5	4.45696
119	271.365	3904.53	17.1409	2.56485	8.90095		22.5	4.41935							22.5	4.41935
120	273.655	3937.48	17.2856	2.5865	8.93843		22.5	4.38237							22.5	4.38237
121	275.945	3970.43	17.4302	2.60814	8.97575		22.5	4.346							22.5	4.346
122	278.235	4003.38	17.5749	2.62978	9.01292		22.5	4.31023							22.5	4.31023
123	280.525	4036.33	17.7195	2.65143	9.04993		23	4.4638							23	4.4638
124	282.815	4069.28	17.8641	2.67307	9.08679		23	4.42765							23	4.42765
125	285.105	4102.23	18.0088	2.69472	9.12351		23	4.39209							23	4.39209
126	287.395	4135.18	18.1534	2.71636	9.16008		23	4.35709							23	4.35709
127	289.685	4168.13	18.2981	2.73801	9.1965		23	4.32265							23	4.32265
128	291.975	4201.08	18.4427	2.75965	9.23278		23.5	4.4701							23.5	4.4701
129	294.265	4234.03	18.5874	2.78129	9.26891		23.5	4.43531							23.5	4.43531
130	296.555	4266.98	18.732	2.80294	9.30491		23.5	4.40106							23.5	4.40106
131	298.845	4299.93	18.8767	2.82458	9.34077		23.5	4.36733							23.5	4.36733
132	301.135	4332.88	19.0213	2.84623	9.37649		23.5	4.33412							23.5	4.33412
133	303.425	4365.83	19.166	2.86787	9.41207		24	4.47745							23.5	4.30141
134	305.715	4398.78	19.3106	2.88952	9.44752		24	4.44391							24	4.44391
135	308.005	4431.73	19.4553	2.91116	9.48284		24	4.41087							24	4.41087
136	310.295	4464.68	19.5999	2.9328	9.51803		24	4.37832							24	4.37832
