# Supplementary material for: Evaluation of collector spacing, positioning, and nozzle selection methods on water distribution uniformity in center pivots
Source: PLoS One. 2025 Sep 12;20(9):e0331122. doi: 10.1371/journal.pone.0331122 (PMC12431659; doi:10.1371/journal.pone.0331122)
Supplement: S2 File — (XLSX) [file pone.0331122.s002.xlsx]

## Sheet: P360 LP1
ID			ID			ID
P360_LP1_B1			P360_LP1_B2			P360_LP1_B3
Volume (mL)	Radius (m)		Volume (mL)	Radius (m)		Volume (mL)	Radius (m)
44	280		42	281		46	283
46.0114	279		37.0125	280			282
49.0229	278		34.0249	279		45.0274	281
40.0343	277		43.0374	278		37.0411	280
43.0458	276		41.0498	277		25.0548	279
45.0572	275		42.0623	276		33.0684	278
47.0686	274		39.0748	275		42.0821	277
41.0801	273		42.0872	274		38.0958	276
45.0915	272		38.0997	273		39.1095	275
48.103	271		41.1121	272		45.1232	274
44.1144	270		40.1246	271		52.1369	273
45.1258	269		43.1371	270		43.1506	272
46.1373	268		42.1495	269		45.1643	271
50.1487	267		33.162	268		40.178	270
49.1602	266		40.1744	267		40.1917	269
42.1716	265		42.1869	266		42.2054	268
43.183	264		42.1994	265		46.219	267
45.1945	263		43.2118	264		44.2327	266
46.2059	262		39.2243	263		43.2464	265
47.2174	261		43.2367	262		42.2601	264
45.2288	260		42.2492	261		41.2738	263
47.2402	259		43.2617	260		42.2875	262
41.2517	258		40.2741	259		49.3012	261
42.2631	257		40.2866	258		48.3149	260
43.2746	256		41.299	257		47.3286	259
48.286	255		39.3115	256		45.3422	258
43.2974	254		40.324	255		43.3559	257
62.3089	253		39.3364	254		45.3696	256
41.3203	252		43.3489	253		46.3833	255
41.3318	251		38.3613	252		44.397	254
48.3432	250		43.3738	251		39.4107	253
45.3546	249		41.3863	250		44.4244	252
44.3661	248		41.3987	249		41.4381	251
42.3775	247		39.4112	248		40.4518	250
43.389	246		45.4236	247		49.4655	249
43.4004	245		40.4361	246		43.4791	248
44.4118	244		42.4486	245		47.4928	247
44.4233	243		44.461	244		45.5065	246
42.4347	242		51.4735	243		40.5202	245
44.4462	241		40.4859	242		38.5339	244
45.4576	240		46.4984	241		40.5476	243
43.469	239		40.5109	240		32.5613	242
43.4805	238		41.5233	239		28.575	241
41.4919	237		41.5358	238		29.5887	240
45.5034	236		40.5482	237		32.6024	239
42.5148	235		39.5607	236		39.6161	238
44.5262	234		43.5732	235		41.6297	237
41.5377	233		38.5856	234		53.6434	236
	232		39.5981	233		37.6571	235
49.5606	231		42.6105	232		39.6708	234
42.572	230		45.623	231			233
46.5834	229		39.6355	230		44.6982	232
44.5949	228		43.6479	229		40.7119	231
46.6063	227		43.6604	228		38.7256	230
48.6178	226		43.6728	227		40.7393	229
42.6292	225		42.6853	226		42.7529	228
42.6406	224		38.6978	225		40.7666	227
45.6521	223		40.7102	224		41.7803	226
45.6635	222		38.7227	223		35.794	225
40.675	221		39.7351	222		34.8077	224
43.6864	220		42.7476	221		38.8214	223
42.6978	219		41.7601	220		40.8351	222
42.7093	218		39.7725	219		41.8488	221
43.7207	217		42.785	218		42.8625	220
43.7322	216		40.7974	217		35.8762	219
46.7436	215		45.8099	216		38.8899	218
45.755	214		46.8224	215		41.9035	217
47.7665	213		41.8348	214		34.9172	216
47.7779	212		39.8473	213		36.9309	215
46.7894	211		39.8597	212		34.9446	214
45.8008	210		37.8722	211		41.9583	213
43.8122	209		44.8847	210		38.972	212
44.8237	208		45.8971	209		39.9857	211
43.8351	207		41.9096	208		42.9994	210
46.8466	206		43.922	207		38.0131	209
43.858	205		37.9345	206		41.0267	208
44.8694	204		42.947	205		40.0404	207
42.8809	203		43.9594	204		43.0541	206
42.8923	202		42.9719	203		41.0678	205
45.9038	201		41.9843	202		45.0815	204
44.9152	200		37.9968	201		42.0952	203
44.9266	199		41.0093	200		35.1089	202
45.9381	198		42.0217	199		39.1226	201
43.9495	197		45.0342	198		44.1363	200
42.961	196		43.0466	197		45.15	199
44.9724	195		35.0591	196		40.1636	198
45.9838	194		42.0716	195		40.1773	197
42.9953	193		43.084	194		39.191	196
42.0067	192		43.0965	193		41.2047	195
47.0182	191		44.1089	192		38.2184	194
44.0296	190		37.1214	191		42.2321	193
43.041	189			190		38.2458	192
40.0525	188		39.1463	189		41.2595	191
35.0639	187		35.1588	188		41.2732	190
44.0754	186		34.1712	187		41.2869	189
41.0868	185		40.1837	186			188
41.0982	184		44.1962	185		37.3142	187
42.1097	183		37.2086	184		40.3279	186
43.1211	182		44.2211	183		41.3416	185
46.1326	181		38.2335	182		44.3553	184
46.144	180		39.246	181		39.369	183
42.1554	179		40.2585	180		44.3827	182
42.1669	178		38.2709	179		39.3964	181
45.1783	177		36.2834	178		39.4101	180
48.1898	176		41.2958	177		43.4238	179
43.2012	175		37.3083	176		41.4374	178
43.2126	174		44.3208	175		41.4511	177
42.2241	173		40.3332	174		39.4648	176
41.2355	172		40.3457	173		45.4785	175
44.247	171		41.3581	172		43.4922	174
40.2584	170		39.3706	171		42.5059	173
43.2698	169		37.3831	170		47.5196	172
44.2813	168		38.3955	169		46.5333	171
45.2927	167		44.408	168		47.547	170
45.3042	166		44.4204	167		39.5607	169
45.3156	165		42.4329	166		47.5744	168
43.327	164		41.4454	165		43.588	167
46.3385	163		43.4578	164		36.6017	166
45.3499	162		42.4703	163		37.6154	165
43.3614	161		38.4827	162		43.6291	164
41.3728	160		40.4952	161		42.6428	163
40.3842	159		45.5077	160		41.6565	162
41.3957	158		47.5201	159		41.6702	161
43.4071	157		40.5326	158		39.6839	160
45.4186	156		45.545	157		43.6976	159
42.43	155		39.5575	156		46.7112	158
41.4414	154		37.57	155		48.7249	157
38.4529	153		42.5824	154		45.7386	156
42.4643	152		42.5949	153		51.7523	155
42.4758	151		42.6073	152		43.766	154
42.4872	150		45.6198	151		42.7797	153
41.4986	149		41.6323	150		50.7934	152
38.5101	148		40.6447	149		44.8071	151
43.5215	147		38.6572	148		49.8208	150
41.533	146		41.6696	147		46.8345	149
44.5444	145		40.6821	146		44.8481	148
39.5558	144			145		48.8618	147
39.5673	143		35.707	144		44.8755	146
38.5787	142		43.7195	143		49.8892	145
39.5902	141		45.7319	142		48.9029	144
40.6016	140		43.7444	141		53.9166	143
42.613	139		47.7569	140		43.9303	142
43.6245	138		44.7693	139		43.944	141
43.6359	137		45.7818	138		49.9577	140
40.6474	136		44.7942	137		57.9714	139
43.6588	135		39.8067	136		47.9851	138
46.6702	134		44.8192	135		46.9987	137
40.6817	133		42.8316	134		51.0124	136
39.6931	132		42.8441	133		51.0261	135
46.7046	131		46.8565	132		49.0398	134
44.716	130		41.869	131		50.0535	133
45.7274	129		41.8815	130		51.0672	132
40.7389	128		44.8939	129		50.0809	131
44.7503	127		39.9064	128		47.0946	130
41.7618	126		41.9188	127		44.1083	129
43.7732	125		44.9313	126		45.1219	128
42.7846	124		47.9438	125		50.1356	127
45.7961	123		43.9562	124		49.1493	126
47.8075	122		42.9687	123		48.163	125
42.819	121		38.9811	122		51.1767	124
39.8304	120		34.9936	121		52.1904	123
38.8418	119		39.0061	120		43.2041	122
40.8533	118		43.0185	119		43.2178	121
40.8647	117		39.031	118		46.2315	120
41.8762	116		42.0434	117		43.2452	119
39.8876	115		41.0559	116		47.2589	118
41.899	114		43.0684	115		46.2725	117
41.9105	113		35.0808	114		46.2862	116
51.9219	112		43.0933	113		52.2999	115
42.9334	111		41.1057	112		44.3136	114
43.9448	110		42.1182	111		42.3273	113
37.9562	109		39.1307	110		48.341	112
40.9677	108		42.1431	109		48.3547	111
41.9791	107		44.1556	108		45.3684	110
41.9906	106		44.168	107		52.3821	109
40.002	105		46.1805	106		43.3957	108
47.0134	104		43.193	105		45.4094	107
45.0249	103		43.2054	104		51.4231	106
45.0363	102		40.2179	103		44.4368	105
37.0478	101		36.2303	102		55.4505	104
35.0592	100		37.2428	101		48.4642	103
27.0706	99			100		50.4779	102
33.0821	98		34.2677	99		46.4916	101
39.0935	97		33.2802	98		38.5053	100
36.105	96		36.2926	97		43.519	99
45.1164	95		38.3051	96		43.5326	98
42.1278	94		36.3176	95		39.5463	97
41.1393	93		35.33	94		39.56	96
42.1507	92		37.3425	93		43.5737	95
47.1622	91		38.3549	92		39.5874	94
45.1736	90		44.3674	91		41.6011	93
44.185	89		41.3799	90		44.6148	92
46.1965	88		34.3923	89		46.6285	91
46.2079	87		39.4048	88		44.6422	90
45.2194	86		43.4172	87		45.6559	89
44.2308	85		37.4297	86		42.6696	88
43.2422	84		36.4422	85		45.6832	87
42.2537	83		37.4546	84		48.6969	86
42.2651	82		43.4671	83		49.7106	85
48.2766	81		40.4795	82		41.7243	84
42.288	80		37.492	81		41.738	83
45.2994	79		40.5045	80		49.7517	82
54.3109	78		42.5169	79		47.7654	81
45.3223	77		45.5294	78		47.7791	80
46.3338	76		39.5418	77		40.7928	79
44.3452	75		32.5543	76		47.8064	78
59.3566	74		44.5668	75		46.8201	77
44.3681	73		41.5792	74		44.8338	76
48.3795	72		38.5917	73		43.8475	75
48.391	71		37.6041	72		41.8612	74
44.4024	70		45.6166	71		50.8749	73
51.4138	69		42.6291	70		47.8886	72
42.4253	68		38.6415	69		47.9023	71
40.4367	67		39.654	68		48.916	70
44.4482	66		41.6664	67		53.9297	69
47.4596	65		59.6789	66		47.9434	68
46.471	64		42.6914	65		40.957	67
42.4825	63		42.7038	64		44.9707	66
45.4939	62		43.7163	63		46.9844	65
46.5054	61		41.7287	62		43.9981	64
45.5168	60		39.7412	61		40.0118	63
43.5282	59		40.7537	60		45.0255	62
44.5397	58		38.7661	59		49.0392	61
46.5511	57		48.7786	58		44.0529	60
50.5626	56		45.791	57		44.0666	59
48.574	55		46.8035	56		38.0802	58
44.5854	54		43.816	55		38.0939	57
46.5969	53		45.8284	54		43.1076	56
49.6083	52		44.8409	53		44.1213	55
45.6198	51		38.8533	52		39.135	54
40.6312	50		35.8658	51		39.1487	53
	49		39.8783	50		40.1624	52
47.6541	48			49		42.1761	51
46.6655	47		36.9032	48		40.1898	50
42.677	46		39.9156	47		37.2035	49
45.6884	45		46.9281	46		42.2172	48
53.6998	44		48.9406	45		41.2308	47
56.7113	43		47.953	44		42.2445	46
52.7227	42		46.9655	43		44.2582	45
48.7342	41		44.9779	42		42.2719	44
52.7456	40		45.9904	41		39.2856	43
53.757	39		49.0029	40		46.2993	42
51.7685	38		49.0153	39		49.313	41
45.7799	37		49.0278	38		43.3267	40
51.7914	36		48.0402	37		40.3404	39
50.8028	35		50.0527	36		46.3541	38
53.8142	34		47.0652	35		38.3677	37
47.8257	33		43.0776	34		41.3814	36
46.8371	32		44.0901	33		39.3951	35
48.8486	31		42.1025	32		43.4088	34
53.86	30		47.115	31		38.4225	33
44.8714	29		45.1275	30		38.4362	32
40.8829	28		40.1399	29		36.4499	31
48.8943	27		44.1524	28		37.4636	30
49.9058	26		46.1648	27		42.4773	29
46.9172	25		43.1773	26		38.4909	28
41.9286	24		45.1898	25		37.5046	27
46.9401	23		46.2022	24		37.5183	26
46.9515	22		51.2147	23		41.532	25
44.963	21		41.2271	22		39.5457	24
37.9744	20		40.2396	21		40.5594	23
42.9858	19		43.2521	20		38.5731	22
43.9973	18		48.2645	19		34.5868	21
43.0087	17		40.277	18		42.6005	20
38.0202	16		38.2894	17		33.6142	19
39.0316	15		39.3019	16		37.6279	18
45.043	14		43.3144	15		38.6415	17
34.0545	13		44.3268	14		39.6552	16
28.0659	12		35.3393	13		29.6689	15
30.0774	11		33.3517	12		32.6826	14
	10		35.3642	11		27.6963	13
30.1002	9		44.3767	10		32.71	12
32.1117	8		38.3891	9		27.7237	11
31.1231	7		36.4016	8		24.7374	10
26.1346	6		33.414	7		25.7511	9
18.146	5		36.4265	6		24.7647	8
13.1574	4		19.439	5		26.7784	7
			13.4514	4		27.7921	6
						22.8058	5
						14.8195	4

## Sheet: P360 LP2
ID			ID			ID
P360_LP2_B1			P360_LP2_B2			P360_LP2_B3
Volume (mL)	Radius (m)		Volume (mL)	Radius (m)		Volume (mL)	Radius (m)
22.267	301		43	298		49	295
23.256	300		48.0059	297		42.0108	294
34.245	299		54.0119	296		46.0217	293
41.234	298		46.0179	295		43.0326	292
34.223	297		49.0238	294		36.0434	291
38.212	296		49.0297	293		37.0543	290
41.201	295		48.0357	292		46.0651	289
31.19	294		38.0416	291		36.0759	288
26.179	293		33.0476	290		36.0868	287
29.168	292		35.0536	289		35.0977	286
35.157	291		46.0595	288		40.1085	285
31.146	290		41.0654	287		46.1193	284
33.135	289		45.0714	286		48.1302	283
44.124	288		52.0774	285		46.141	282
45.113	287		58.0833	284		51.1519	281
47.102	286		51.0892	283		44.1628	280
41.091	285		51.0952	282		40.1736	279
36.08	284		46.1011	281		52.1844	278
40.069	283		46.1071	280		40.1953	277
37.058	282		36.1131	279		46.2062	276
40.047	281		45.119	278		47.217	275
38.036	280		47.1249	277		41.2278	274
39.025	279		46.1309	276		44.2387	273
37.014	278		47.1369	275		50.2495	272
35.003	277		43.1428	274		46.2604	271
34.992	276		45.1487	273		46.2713	270
39.981	275		44.1547	272		44.2821	269
42.97	274		44.1606	271		45.2929	268
41.959	273		44.1666	270		37.3038	267
39.948	272		49.1726	269		43.3147	266
42.937	271		48.1785	268		40.3255	265
35.926	270		48.1844	267		42.3364	264
39.915	269		50.1904	266		42.3472	263
35.904	268		45.1964	265		43.358	262
37.893	267		46.2023	264		42.3689	261
37.882	266		45.2082	263		41.3798	260
38.871	265		48.2142	262		45.3906	259
34.86	264		45.2201	261		44.4014	258
40.849	263		51.2261	260		44.4123	257
39.838	262		45.2321	259		43.4231	256
39.827	261		46.238	258		40.434	255
37.816	260		45.2439	257		44.4449	254
39.805	259		48.2499	256		48.4557	253
34.794	258		46.2559	255		43.4665	252
38.783	257		56.2618	254		45.4774	251
44.772	256		48.2677	253		44.4883	250
37.761	255		44.2737	252		47.4991	249
38.75	254		46.2796	251		41.51	248
39.739	253		48.2856	250		41.5208	247
32.728	252		42.2916	249		44.5316	246
33.717	251		50.2975	248		47.5425	245
35.706	250		49.3034	247		47.5534	244
37.695	249			246		41.5642	243
38.684	248		48.3154	245		47.575	242
42.673	247		49.3213	244		42.5859	241
38.662	246		49.3272	243		45.5968	240
37.651	245		45.3332	242		42.6076	239
39.64	244		42.3391	241		46.6185	238
36.629	243		45.3451	240		46.6293	237
39.618	242		42.3511	239		45.6401	236
40.607	241		38.357	238		44.651	235
33.596	240		44.3629	237		44.6619	234
37.585	239		44.3689	236			233
35.574	238		37.3749	235		42.6835	232
36.563	237		40.3808	234		45.6944	231
35.552	236		53.3867	233		42.7052	230
42.541	235		42.3927	232		45.7161	229
37.53	234		44.3987	231		47.727	228
39.519	233		46.4046	230		43.7378	227
29.508	232		48.4106	229		46.7486	226
40.497	231		45.4165	228		48.7595	225
38.486	230		44.4224	227		37.7704	224
36.475	229		44.4284	226		39.7812	223
37.464	228		46.4344	225		38.7921	222
37.453	227		42.4403	224		42.8029	221
39.442	226		43.4462	223		42.8137	220
33.431	225		41.4522	222		45.8246	219
	224		46.4582	221		48.8355	218
38.409	223		43.4641	220		47.8463	217
36.398	222		41.4701	219		47.8571	216
39.387	221		45.476	218		42.868	215
37.376	220		45.4819	217		43.8788	214
37.365	219		46.4879	216		40.8897	213
36.354	218		40.4939	215		46.9006	212
35.343	217		43.4998	214		45.9114	211
30.332	216		44.5057	213		45.9222	210
37.321	215		47.5117	212		46.9331	209
34.31	214		46.5177	211		47.944	208
37.299	213		44.5236	210		48.9548	207
36.288	212		46.5296	209		45.9656	206
35.277	211		39.5355	208		52.9765	205
33.266	210		44.5414	207		47.9873	204
30.255	209		42.5474	206		49.9982	203
32.244	208		47.5534	205		52.0091	202
35.233	207		46.5593	204		47.0199	201
37.222	206		50.5652	203		48.0307	200
41.211	205		48.5712	202		50.0416	199
37.2	204		45.5772	201		53.0525	198
38.189	203		42.5831	200		48.0633	197
35.178	202		41.5891	199		46.0742	196
33.167	201		40.595	198		44.085	195
41.156	200		36.6009	197		47.0958	194
36.145	199		40.6069	196		45.1067	193
41.134	198		44.6129	195		44.1176	192
37.123	197		50.6188	194		46.1284	191
39.112	196		41.6247	193		45.1392	190
37.101	195		39.6307	192		43.1501	189
36.09	194		47.6367	191		41.1609	188
34.079	193		42.6426	190		36.1718	187
36.068	192		46.6486	189		43.1827	186
39.057	191		36.6545	188		48.1935	185
31.046	190		38.6604	187		45.2043	184
34.035	189		47.6664	186		45.2152	183
36.024	188		39.6724	185		46.2261	182
36.013	187		40.6783	184		43.2369	181
39.002	186		41.6842	183		48.2478	180
33.991	185		48.6902	182		46.2586	179
35.98	184		42.6962	181		49.2694	178
37.969	183		40.7021	180		43.2803	177
40.958	182		38.7081	179		44.2912	176
33.947	181		42.714	178		44.302	175
34.936	180		42.7199	177		46.3128	174
38.925	179		41.7259	176		45.3237	173
34.914	178		39.7319	175		45.3346	172
33.903	177		45.7378	174		48.3454	171
34.892	176		49.7437	173		46.3563	170
38.881	175		50.7497	172		48.3671	169
40.87	174		43.7557	171		47.3779	168
36.859	173		44.7616	170		45.3888	167
35.848	172		58.7675	169		42.3997	166
35.837	171		38.7735	168		42.4105	165
33.826	170		39.7794	167		44.4213	164
34.815	169		38.7854	166		44.4322	163
35.804	168		42.7914	165		43.443	162
35.793	167		44.7973	164		45.4539	161
35.782	166		39.8032	163		43.4648	160
40.771	165		40.8092	162		47.4756	159
36.76	164		46.8152	161		45.4864	158
40.749	163		44.8211	160		48.4973	157
35.738	162		42.827	159		46.5082	156
39.727	161		45.833	158			155
37.716	160		43.8389	157		41.5299	154
40.705	159		38.8449	156		41.5407	153
36.694	158		41.8509	155		44.5515	152
42.683	157		42.8568	154		43.5624	151
33.672	156		45.8627	153		45.5733	150
40.661	155		37.8687	152		42.5841	149
39.65	154		45.8747	151		42.5949	148
38.639	153		45.8806	150		40.6058	147
38.628	152		44.8865	149		42.6166	146
40.617	151		49.8925	148		41.6275	145
37.606	150		46.8984	147		53.6384	144
35.595	149		40.9044	146		42.6492	143
39.584	148		44.9104	145		42.66	142
37.573	147		44.9163	144		45.6709	141
37.562	146		43.9222	143		47.6818	140
29.551	145		50.9282	142		46.6926	139
33.54	144		46.9342	141		48.7035	138
42.529	143		44.9401	140		46.7143	137
39.518	142		45.946	139		45.7251	136
42.507	141		46.952	138		46.736	135
41.496	140		46.9579	137		43.7469	134
37.485	139		45.9639	136		41.7577	133
39.474	138		49.9699	135		51.7685	132
37.463	137		44.9758	134		47.7794	131
39.452	136		48.9817	133		44.7903	130
39.441	135		39.9877	132		47.8011	129
39.43	134		40.9937	131		45.812	128
36.419	133		43.9996	130		48.8228	127
37.408	132		44.0055	129		47.8336	126
37.397	131		43.0115	128		48.8445	125
36.386	130		49.0174	127		44.8554	124
35.375	129		49.0234	126		47.8662	123
41.364	128		43.0294	125		42.877	122
44.353	127		42.0353	124		42.8879	121
45.342	126		44.0412	123		41.8987	120
41.331	125		44.0472	122		42.9096	119
36.32	124		44.0532	121		44.9205	118
34.309	123		43.0591	120		45.9313	117
36.298	122		49.065	119		42.9421	116
36.287	121		45.071	118		41.953	115
39.276	120		42.0769	117		43.9639	114
40.265	119		45.0829	116		41.9747	113
37.254	118		46.0889	115		43.9856	112
38.243	117		45.0948	114		45.9964	111
42.232	116		42.1007	113		44.0072	110
36.221	115		45.1067	112		44.0181	109
39.21	114		46.1127	111		42.029	108
40.199	113		50.1186	110		44.0398	107
37.188	112		51.1245	109		44.0506	106
34.177	111		72.1305	108		53.0615	105
42.166	110		43.1365	107		47.0724	104
40.155	109		48.1424	106		43.0832	103
41.144	108		47.1484	105		41.0941	102
38.133	107		45.1543	104		41.1049	101
48.122	106		44.1602	103		39.1157	100
37.111	105		43.1662	102			99
40.1	104		41.1722	101		32.1375	98
37.089	103		42.1781	100		35.1483	97
32.078	102		45.184	99		40.1591	96
33.067	101		42.19	98		43.17	95
30.056	100		36.196	97		39.1808	94
35.045	99		48.2019	96		40.1917	93
34.034	98		45.2079	95		42.2026	92
38.023	97		46.2138	94		43.2134	91
32.012	96		34.2197	93		44.2242	90
34.001	95		41.2257	92		40.2351	89
37.99	94		43.2317	91		41.246	88
	93		50.2376	90		42.2568	87
35.968	92		47.2435	89		42.2677	86
34.957	91		45.2495	88		38.2785	85
35.946	90		40.2555	87		38.2893	84
36.935	89		41.2614	86		39.3002	83
33.924	88		50.2674	85		41.3111	82
29.913	87		41.2733	84		42.3219	81
30.902	86		41.2792	83		38.3327	80
37.891	85		43.2852	82		38.3436	79
34.88	84		44.2912	81		39.3544	78
26.869	83		44.2971	80		41.3653	77
29.858	82		40.303	79		38.3762	76
31.847	81		42.309	78		36.387	75
39.836	80		50.315	77		40.3978	74
30.825	79		48.3209	76		40.4087	73
29.814	78		44.3269	75		38.4196	72
35.803	77		46.3328	74		40.4304	71
35.792	76		48.3387	73		41.4412	70
34.781	75		45.3447	72		41.4521	69
33.77	74		47.3507	71		40.4629	68
34.759	73		43.3566	70		41.4738	67
36.748	72		47.3625	69		42.4847	66
33.737	71		49.3685	68		44.4955	65
27.726	70		48.3745	67		44.5063	64
33.715	69		42.3804	66		42.5172	63
35.704	68		48.3864	65		44.5281	62
35.693	67		49.3923	64		45.5389	61
31.682	66		43.3982	63		38.5498	60
31.671	65		37.4042	62		34.5606	59
35.66	64		45.4102	61		39.5714	58
36.649	63		47.4161	60		42.5823	57
28.638	62		52.422	59		45.5932	56
29.627	61		46.428	58		42.604	55
34.616	60		47.434	57		36.6148	54
39.605	59		46.4399	56		42.6257	53
37.594	58		41.4459	55		47.6365	52
29.583	57		40.4518	54		41.6474	51
30.572	56		42.4577	53		36.6583	50
34.561	55		45.4637	52		39.6691	49
33.55	54		47.4697	51		39.6799	48
27.539	53			50		38.6908	47
28.528	52		44.4815	49		37.7017	46
33.517	51		47.4875	48		39.7125	45
	50		46.4935	47		45.7233	44
31.495	49		45.4994	46		44.7342	43
35.484	48		44.5053	45		41.745	42
35.473	47		44.5113	44		41.7559	41
34.462	46		49.5172	43		42.7668	40
35.451	45		49.5232	42		46.7776	39
32.44	44		45.5292	41		43.7884	38
34.429	43		47.5351	40		41.7993	37
39.418	42		48.541	39		42.8102	36
41.407	41		47.547	38		45.821	35
34.396	40		46.553	37		43.8319	34
33.385	39		40.5589	36		40.8427	33
37.374	38		49.5648	35		37.8535	32
39.363	37		48.5708	34		42.8644	31
32.352	36		47.5767	33		46.8753	30
31.341	35		42.5827	32		39.8861	29
34.33	34		44.5887	31		37.8969	28
36.319	33		45.5946	30		43.9078	27
33.308	32		52.6005	29		48.9186	26
34.297	31		47.6065	28		39.9295	25
35.286	30		47.6125	27		43.9404	24
37.275	29		44.6184	26		44.9512	23
36.264	28		43.6243	25		51.962	22
32.253	27		49.6303	24		44.9729	21
36.242	26		47.6362	23		41.9838	20
34.231	25		44.6422	22		41.9946	19
38.22	24		45.6482	21		44.0055	18
36.209	23		50.6541	20		44.0163	17
32.198	22		46.66	19		39.0271	16
34.187	21		42.666	18		36.038	15
38.176	20		47.672	17		40.0489	14
32.165	19		44.6779	16		47.0597	13
33.154	18		44.6838	15		38.0705	12
35.143	17		58.6898	14		33.0814	11
34.132	16		35.6957	13		32.0922	10
36.121	15		30.7017	12		40.1031	9
30.11	14		28.7077	11		40.114	8
32.099	13		27.7136	10		35.1248	7
33.088	12		35.7195	9		30.1356	6
28.077	11		30.7255	8		31.1465	5
33.066	10		34.7315	7		17.1574	4
42.055	9		13.7374	6
36.044	8		8.74335	5
	7		3.7493	4
	6
13.011	5
12	4

## Sheet: P360 LP3
ID			ID			ID
P360_LP3_B1			P360_LP3_B2			P360_LP3_B3
Volume (mL)	Radius (m)		Volume (mL)	Radius (m)		Volume (mL)	Radius (m)
34	296		38	298		48	298
96.0148	295		42.0138	297		55.0059	297
79.0296	294		37.0276	296		50.0119	296
49.0444	293		36.0413	295		43.0179	295
30.0592	292		36.0551	294		38.0238	294
40.074	291		33.0689	293		44.0297	293
26.0888	290		39.0827	292		40.0647	292
34.1036	289		35.0965	291		46.0416	291
46.1184	288		37.1102	290		43.0476	290
59.1332	287		39.124	289		46.0536	289
43.148	286		45.1378	288		55.0595	288
45.1628	285		52.1516	287		60.0654	287
48.1776	284		50.1654	286		47.1294	286
48.1924	283		50.1791	285		41.0774	285
53.2072	282		42.1929	284		48.0833	284
46.222	281		41.2067	283		45.0892	283
46.2368	280		45.2205	282		44.0952	282
44.2516	279		38.2343	281		31.1012	281
37.2664	278		40.248	280		45.194	280
	277		46.2618	279		51.1131	279
43.296	276		47.2756	278		48.119	278
46.3108	275		40.2894	277		50.1249	277
47.3256	274		43.3032	276		46.1309	276
43.3404	273		44.3169	275		40.1369	275
45.3552	272		51.3307	274		60.2587	274
45.37	271		46.3445	273		50.1487	273
40.3848	270		41.3583	272		49.1547	272
47.3996	269		46.3721	271		50.1606	271
42.4144	268		40.3858	270		46.1666	270
43.4292	267		46.3996	269		47.1726	269
43.444	266		41.4134	268		51.3234	268
44.4588	265		46.4272	267		44.1844	267
42.4736	264		44.441	266		39.1904	266
43.4884	263		43.4547	265		38.1964	265
46.5032	262		41.4685	264		42.2023	264
43.518	261		43.4823	263		45.2082	263
61.5328	260		43.4961	262		50.3881	262
42.5476	259		44.5099	261		48.2201	261
46.5624	258		44.5236	260		51.2261	260
43.5772	257		46.5374	259		47.2321	259
45.592	256		40.5512	258		46.238	258
41.6068	255		44.565	257		47.2439	257
41.6216	254		47.5788	256		49.4528	256
48.6364	253		41.5925	255		51.2559	255
44.6512	252		43.6063	254		43.2618	254
44.666	251		44.6201	253		44.2677	253
38.6808	250		43.6339	252		44.2737	252
41.6956	249		43.6477	251		50.2796	251
47.7104	248		43.6614	250		47.5174	250
46.7252	247		41.6752	249		44.2916	249
47.74	246		50.689	248		48.2975	248
43.7548	245		45.7028	247		46.3034	247
48.7696	244		48.7166	246		52.3094	246
51.7844	243		46.7303	245		45.3154	245
47.7992	242		42.7441	244		47.5821	244
48.814	241		42.7579	243		53.3272	243
43.8288	240		43.7717	242		49.3332	242
44.8436	239		49.7855	241		47.3391	241
46.8584	238		45.7992	240		46.3451	240
46.8732	237		45.813	239		51.3511	239
47.888	236		43.8268	238		48.6468	238
49.9028	235			237		47.3629	237
49.9176	234		42.8544	236			236
47.9324	233		47.8681	235		49.3749	235
	232		46.8819	234		45.3808	234
47.962	231		45.8957	233		48.3867	233
42.9768	230		43.9095	232			232
45.9916	229		45.9233	231		52.3987	231
53.0064	228		43.937	230		46.4046	230
51.0212	227		43.9508	229		46.4106	229
5.036	226		43.9646	228		44.4165	228
42.0508	225		39.9784	227		47.4224	227
41.0656	224		41.9922	226		45.7762	226
41.0804	223		44.0059	225		46.4344	225
47.0952	222		41.0197	224		48.4403	224
45.11	221		11.0335	223		44.4462	223
51.1248	220		46.0473	222		59.4522	222
46.1396	219		44.0611	221		48.4582	221
47.1544	218		48.0748	220		53.8408	220
46.1692	217		43.0886	219		47.4701	219
49.184	216		44.1024	218		46.476	218
44.1988	215		43.1162	217		46.4819	217
42.2136	214		40.13	216		42.4879	216
44.2284	213		43.1437	215		45.4939	215
43.2432	212		42.1575	214		54.9055	214
45.258	211		46.1713	213		45.5057	213
37.2728	210		47.1851	212		42.5117	212
44.2876	209		45.1989	211		41.5177	211
42.3024	208		44.2126	210		42.5236	210
41.3172	207		44.2264	209		42.5296	209
40.332	206		46.2402	208		46.9702	208
38.3468	205		47.254	207		47.5414	207
45.3616	204		45.2678	206		50.5474	206
43.3764	203		44.2815	205		39.5534	205
44.3912	202		46.2953	204		48.5593	204
43.406	201		46.3091	203		47.5652	203
43.4208	200		47.3229	202		49.0349	202
41.4356	199		49.3367	201		47.5772	201
46.4504	198		48.3504	200		47.5831	200
40.4652	197		39.3642	199		47.5891	199
44.48	196		47.378	198		48.595	198
	195		45.3918	197		47.6009	197
42.5096	194		46.4056	196		50.0996	196
39.5244	193		42.4193	195		43.6129	195
40.5392	192		44.4331	194		44.6188	194
41.554	191		45.4469	193		50.6247	193
37.5688	190		45.4607	192		44.6307	192
43.5836	189		43.4745	191		40.6367	191
42.5984	188		42.4882	190		40.1642	190
	187		42.502	189		45.6486	189
39.628	186		47.5158	188		47.6545	188
39.6428	185		47.5296	187		45.6604	187
43.6576	184		45.5434	186		50.6664	186
45.6724	183		45.5571	185		41.6724	185
41.6872	182		46.5709	184		43.2289	184
44.702	181		45.5847	183		42.6842	183
43.7168	180		47.5985	182		45.6902	182
41.7316	179		46.6123	181		48.6962	181
37.7464	178		42.626	180		47.7021	180
42.7612	177		41.6398	179		41.7081	179
35.776	176		45.6536	178		41.2936	178
38.7908	175		45.6674	177		41.7199	177
39.8056	174		45.6812	176		46.7259	176
43.8204	173		46.6949	175		53.7319	175
40.8352	172		47.7087	174		45.7378	174
38.85	171		48.7225	173		48.7437	173
41.8648	170		46.7363	172		46.3583	172
45.8796	169		45.7501	171		45.7557	171
41.8944	168		46.7638	170		46.7616	170
44.9092	167		44.7776	169		44.7675	169
42.924	166		44.7914	168		36.7735	168
43.9388	165		43.8052	167		52.7794	167
39.9536	164		43.819	166		41.423	166
41.9684	163		45.8327	165		35.7914	165
43.9832	162		46.8465	164		37.7973	164
39.998	161		44.8603	163		40.8032	163
44.0128	160		45.8741	162		50.8092	162
45.0276	159		42.8879	161		47.8152	161
49.0424	158		45.9016	160		46.4876	160
42.0572	157		46.9154	159		46.827	159
45.072	156		46.9292	158		46.833	158
45.0868	155		48.943	157		39.8389	157
42.1016	154		43.9568	156		39.8449	156
40.1164	153		46.9705	155		42.8509	155
48.1312	152		46.9843	154		44.5523	154
40.146	151		54.9981	153		44.8627	153
45.1608	150		47.0119	152		43.8687	152
44.1756	149		46.0257	151		48.8747	151
45.1904	148		44.0394	150		41.8806	150
44.2052	147		44.0532	149		48.8865	149
46.22	146		45.067	148		51.617	148
47.2348	145		46.0808	147		42.8984	147
41.2496	144		43.0946	146		41.9044	146
	143		45.1083	145		43.9104	145
40.2792	142		48.1221	144		49.9163	144
45.294	141		50.1359	143		44.9222	143
44.3088	140		53.1497	142		43.6817	142
49.3236	139		49.1635	141		47.9342	141
44.3384	138		55.1772	140		44.9401	140
45.3532	137		45.191	139		43.946	139
44.368	136		48.2048	138		43.952	138
41.3828	135		48.2186	137		48.9579	137
42.3976	134		45.2324	136		44.7464	136
45.4124	133		48.2461	135		47.9699	135
41.4272	132		45.2599	134		48.9758	134
39.442	131		47.2737	133		43.9817	133
45.4568	130		43.2875	132		44.9877	132
40.4716	129		45.3013	131		42.9937	131
47.4864	128		47.315	130		48.811	130
44.5012	127		45.3288	129		46.0055	129
44.516	126		47.3426	128		46.0115	128
43.5308	125		47.3564	127		45.0174	127
46.5456	124		45.3702	126		54.0234	126
43.5604	123		51.3839	125		45.0294	125
44.5752	122		43.3977	124		42.8757	124
41.59	121		43.4115	123		38.0412	123
39.6048	120		45.4253	122		43.0472	122
43.6196	119		44.4391	121		43.0532	121
45.6344	118		45.4528	120		44.0591	120
44.6492	117		44.4666	119		45.065	119
41.664	116		45.4804	118		50.9404	118
40.6788	115		47.4942	117		41.0769	117
42.6936	114		45.508	116		42.0829	116
46.7084	113		45.5217	115		42.0889	115
40.7232	112		44.5355	114		51.0948	114
42.738	111		46.5493	113		44.1007	113
44.7528	110		45.5631	112		48.0051	112
38.7676	109		44.5769	111		46.1127	111
48.7824	108		49.5906	110		49.1186	110
42.7972	107		50.6044	109		50.1245	109
46.812	106		53.6182	108		45.1305	108
49.8268	105		49.632	107		50.1365	107
46.8416	104		48.6458	106		54.0698	106
43.8564	103		42.6595	105		56.1484	105
40.8712	102		45.6733	104		48.1543	104
43.886	101		46.6871	103		39.1602	103
44.9008	100			102		45.1662	102
	99		37.7147	101		41.1722	101
34.9304	98		38.7284	100		44.1344	100
40.9452	97		40.7422	99		44.184	99
43.96	96		41.756	98		40.19	98
40.9748	95		40.7698	97		41.196	97
40.9896	94		39.7836	96		45.2019	96
42.0044	93		46.7973	95		51.2079	95
47.0192	92		47.8111	94		49.1991	94
44.034	91		46.8249	93		35.2197	93
44.0488	90		41.8387	92		43.2257	92
49.0636	89		42.8525	91		51.2317	91
50.0784	88		45.8662	90		47.2376	90
48.0932	87		47.88	89		41.2435	89
44.108	86		43.8938	88		43.2638	88
42.1228	85		40.9076	87		47.2555	87
43.1376	84		43.9214	86		41.2614	86
43.1524	83		48.9351	85		43.2674	85
46.1672	82		42.9489	84		53.2733	84
42.182	81		40.9627	83		49.2792	83
48.1968	80		46.9765	82		46.3285	82
48.2116	79		48.9903	81		43.2912	81
45.2264	78		43.004	80		45.2971	80
48.2412	77		40.0178	79		35.303	79
50.256	76		42.0316	78		42.309	78
48.2708	75		45.0454	77		47.315	77
45.2856	74		45.0592	76		45.3932	76
42.3004	73		42.0729	75		48.3269	75
45.3152	72		48.0867	74		48.3328	74
49.33	71		50.1005	73		46.3387	73
49.3448	70		46.1143	72		45.3447	72
47.3596	69		42.1281	71		43.3507	71
49.3744	68		42.1418	70		55.4578	70
46.3892	67		47.1556	69		51.3625	69
46.404	66		50.1694	68		45.3685	68
45.4188	65		45.1832	67		40.3745	67
46.4336	64		44.197	66		41.3804	66
47.4484	63		45.2107	65		47.3864	65
49.4632	62		43.2245	64		37.5225	64
37.478	61		38.2383	63		36.3982	63
34.4928	60		41.2521	62		42.4042	62
44.5076	59		44.2659	61		40.4102	61
45.5224	58		45.2796	60		43.4161	60
45.5372	57		48.2934	59		40.422	59
	56		38.3072	58		42.5872	58
39.5668	55		40.321	57		40.434	57
41.5816	54		43.3348	56		43.4399	56
36.5964	53		41.3485	55		41.4459	55
35.6112	52		39.3623	54		38.4518	54
40.626	51		35.3761	53		40.4577	53
41.6408	50		42.3899	52		44.6519	52
37.6556	49		39.4037	51		41.4697	51
39.6704	48		38.4174	50		31.4756	50
41.6852	47		40.4312	49		36.4815	49
43.7	46		40.445	48		45.4875	48
39.7148	45		41.4588	47		39.4935	47
42.7296	44		46.4726	46		43.7166	46
40.7444	43		40.4863	45		38.5053	45
37.7592	42		38.5001	44		41.5113	44
45.774	41		43.5139	43		46.5172	43
40.7888	40		46.5277	42		43.5232	42
41.8036	39		37.5415	41		41.5292	41
40.8184	38		41.5552	40		48.7812	40
41.8332	37		43.569	39		37.541	39
38.848	36		42.5828	38		35.547	38
37.8628	35		41.5966	37		36.553	37
34.8776	34		40.6104	36		36.5589	36
36.8924	33		39.6241	35		42.5648	35
36.9072	32		40.6379	34		48.8459	34
37.922	31		41.6517	33		42.5767	33
37.9368	30		42.6655	32		35.5827	32
35.9516	29		37.6793	31		41.5887	31
46.9664	28		38.693	30		42.5946	30
42.9812	27		42.7068	29		45.6005	29
41.996	26		39.7206	28		44.9106	28
39.0108	25		43.7344	27		45.6125	27
26.0256	24		40.7482	26		48.6184	26
32.0404	23		37.7619	25		44.6243	25
34.0552	22		34.7757	24		51.6303	24
34.07	21		43.7895	23		38.6362	23
39.0848	20		38.8033	22		44.9753	22
35.0996	19		37.8171	21		36.6482	21
32.1144	18		38.8308	20		44.6541	20
32.1292	17		35.8446	19		46.66	19
40.144	16		37.8584	18		38.666	18
36.1588	15		36.8722	17		36.672	17
28.1736	14		37.886	16		44.04	16
25.1884	13		25.8997	15		40.6838	15
30.2032	12		28.9135	14		32.6898	14
44.218	11		55.9273	13		34.6957	13
40.2328	10		28.9411	12		34.7017	12
41.2476	9		33.9549	11		46.7077	11
24.2624	8		40.9686	10		45.1046	10
35.2772	7		36.9824	9		36.7195	9
24.292	6		33.9962	8		31.7255	8
18.3068	5		23.01	7		53.7315	7
10.3216	4		12.0238	6		20.7374	6
			9.03754	5		11.7433	5
			4.05132	4		5.16932	4

## Sheet: P360 LP4
ID			ID			ID
P360_LP4_B1			P360_LP4_B2			P360_LP4_B3
Volume (mL)	Radius (m)		Volume (mL)	Radius (m)		Volume (mL)	Radius (m)
40.5805	297		30.684	297		46.8575	300
49.5916	296		42.6732	296		41.8482	299
52.6027	295		40.6624	295		42.839	298
48.6138	294		44.6516	294		37.8298	297
46.625	293		41.6409	293		36.8206	296
39.6361	292		46.6301	292		41.8113	295
36.6472	291		47.6193	291		44.8021	294
30.6583	290		39.6085	290		53.7929	293
38.6694	289		34.5977	289		49.7836	292
37.6805	288		43.587	288		36.7744	291
39.6916	287		41.5762	287		53.7652	290
39.7027	286		38.5654	286		51.7559	289
50.7138	285		48.5546	285		52.7467	288
57.7249	284		44.5438	284		51.7375	287
55.7361	283		42.5331	283		56.7283	286
54.7472	282		33.5223	282		52.719	285
47.7583	281		35.5115	281		47.7098	284
45.7694	280		49.5007	280			283
47.7805	279		46.4899	279		45.6913	282
45.7916	278		41.4792	278		52.6821	281
48.8027	277		47.4684	277		48.6729	280
46.8138	276		44.4576	276		49.6636	279
47.8249	275		44.4468	275		46.6544	278
44.836	274		40.436	274		46.6452	277
50.8472	273		43.4253	273		45.636	276
49.8583	272		41.4145	272		50.6267	275
50.8694	271		49.4037	271		44.6175	274
47.8805	270		32.3929	270		48.6083	273
45.8916	269		56.3821	269		46.599	272
43.9027	268		48.3714	268		53.5898	271
43.9138	267		44.3606	267		47.5806	270
47.9249	266		39.3498	266		50.5713	269
44.936	265		34.339	265		39.5621	268
46.9471	264		46.3282	264		45.5529	267
44.9583	263		43.3175	263		45.5437	266
46.9694	262		42.3067	262		42.5344	265
32.9805	261		47.2959	261		46.5252	264
45.9916	260			260		49.516	263
40.0027	259		47.2743	259		49.5067	262
44.0138	258		48.2636	258		44.4975	261
45.0249	257		46.2528	257		48.4883	260
45.036	256		44.242	256		52.479	259
44.0471	255		51.2312	255		48.4698	258
46.0582	254		44.2204	254		46.4606	257
47.0694	253		47.2097	253		46.4514	256
46.0805	252		46.1989	252		46.4421	255
45.0916	251		51.1881	251		47.4329	254
43.1027	250		49.1773	250		44.4237	253
45.1138	249		46.1665	249		45.4144	252
40.1249	248		48.1558	248		54.4052	251
45.136	247		49.145	247		46.396	250
47.1471	246		50.1342	246		56.3867	249
47.1582	245		46.1234	245		51.3775	248
44.1693	244		45.1126	244		49.3683	247
44.1805	243		45.1019	243		47.3591	246
47.1916	242		47.0911	242		53.3498	245
51.2027	241		50.0803	241		46.3406	244
49.2138	240		45.0695	240		44.3314	243
48.2249	239		45.0587	239		45.3221	242
45.236	238		55.048	238		46.3129	241
70.2471	237		47.0372	237		47.3037	240
33.2582	236		46.0264	236		46.2944	239
44.2693	235		52.0156	235			238
47.2804	234		50.0048	234		46.276	237
44.2916	233		47.9941	233		44.2668	236
48.3027	232		43.9833	232		45.2575	235
50.3138	231		46.9725	231		43.2483	234
42.3249	230		49.9617	230		46.2391	233
46.336	229		45.9509	229		43.2298	232
44.3471	228		43.9402	228		43.2206	231
45.3582	227		48.9294	227		43.2114	230
65.3693	226		49.9186	226		41.2021	229
44.3804	225		47.9078	225		43.1929	228
47.3915	224		48.897	224		42.1837	227
44.4027	223		46.8863	223		40.1745	226
41.4138	222		43.8755	222		46.1652	225
67.4249	221		42.8647	221		47.156	224
44.436	220		44.8539	220		46.1468	223
45.4471	219		41.8431	219		48.1375	222
49.4582	218		51.8324	218		45.1283	221
50.4693	217		46.8216	217		43.1191	220
48.4804	216		50.8108	216		44.1098	219
48.4915	215		43.8	215		41.1006	218
42.5026	214		48.7892	214		47.0914	217
42.5138	213		49.7785	213		50.0822	216
42.5249	212		40.7677	212		43.0729	215
46.536	211		42.7569	211		49.0637	214
44.5471	210		38.7461	210		52.0545	213
47.5582	209		45.7353	209		51.0452	212
46.5693	208		49.7246	208		49.036	211
39.5804	207		43.7138	207		44.0268	210
42.5915	206		46.703	206		43.0175	209
42.6026	205		44.6922	205		42.0083	208
45.6137	204		43.6814	204		49.9991	207
46.6249	203		43.6707	203		49.9899	206
46.636	202		46.6599	202		47.9806	205
48.6471	201		42.6491	201		44.9714	204
48.6582	200		43.6383	200		44.9622	203
51.6693	199		44.6275	199		48.9529	202
47.6804	198		46.6168	198		43.9437	201
43.6915	197		46.606	197		42.9345	200
45.7026	196		48.5952	196		42.9252	199
43.7137	195		43.5844	195		40.916	198
45.7248	194		39.5736	194		39.9068	197
39.736	193		46.5629	193		40.8976	196
42.7471	192		45.5521	192		38.8883	195
40.7582	191		42.5413	191		39.8791	194
45.7693	190		49.5305	190		40.8699	193
41.7804	189			189		39.8606	192
40.7915	188		42.509	188		42.8514	191
42.8026	187		45.4982	187		41.8422	190
40.8137	186		47.4874	186		41.8329	189
42.8248	185		44.4766	185		44.8237	188
47.8359	184		35.4658	184		40.8145	187
41.8471	183		44.4551	183		37.8053	186
39.8582	182		39.4443	182		48.796	185
47.8693	181		41.4335	181		42.7868	184
45.8804	180		42.4227	180		43.7776	183
45.8915	179		49.4119	179		40.7683	182
41.9026	178		39.4012	178		44.7591	181
43.9137	177		41.3904	177		40.7499	180
40.9248	176		44.3796	176		42.7406	179
41.9359	175		44.3688	175		43.7314	178
33.947	174		42.358	174		44.7222	177
43.9582	173		45.3473	173			176
42.9693	172		46.3365	172		40.7037	175
44.9804	171		42.3257	171		40.6945	174
41.9915	170		43.3149	170		43.6853	173
44.0026	169		46.3041	169		44.676	172
44.0137	168		50.2934	168		39.6668	171
43.0248	167		42.2826	167		40.6576	170
41.0359	166		49.2718	166		45.6483	169
41.047	165		46.261	165		44.6391	168
41.0581	164		46.2502	164		38.6299	167
43.0693	163		45.2395	163		42.6207	166
39.0804	162		49.2287	162		42.6114	165
43.0915	161		47.2179	161		43.6022	164
42.1026	160		40.2071	160		39.593	163
41.1137	159		49.1963	159		39.5837	162
43.1248	158		44.1856	158		39.5745	161
43.1359	157		47.1748	157		36.5653	160
40.147	156		49.164	156		35.556	159
43.1581	155		45.1532	155		37.5468	158
41.1692	154		43.1424	154		38.5376	157
42.1804	153		43.1317	153		42.5284	156
42.1915	152		45.1209	152		43.5191	155
44.2026	151		48.1101	151		44.5099	154
43.2137	150		46.0993	150		42.5007	153
41.2248	149		44.0885	149		40.4914	152
39.2359	148		43.0778	148		39.4822	151
40.247	147		41.067	147		40.473	150
38.2581	146		41.0562	146		36.4637	149
42.2692	145			145		46.4545	148
40.2803	144		39.0346	144		39.4453	147
40.2915	143		41.0239	143		38.4361	146
41.3026	142		39.0131	142		46.4268	145
46.3137	141		41.0023	141		46.4176	144
44.3248	140		43.9915	140		39.4084	143
46.3359	139		45.9807	139		41.3991	142
47.347	138		43.97	138		45.3899	141
49.3581	137		43.9592	137		41.3807	140
46.3692	136		52.9484	136		42.3714	139
43.3803	135		42.9376	135		43.3622	138
46.3914	134		45.9268	134		43.353	137
44.4026	133		41.9161	133		45.3438	136
46.4137	132		40.9053	132		40.3345	135
43.4248	131		45.8945	131		36.3253	134
44.4359	130		44.8837	130		39.3161	133
42.447	129		41.8729	129		38.3068	132
44.4581	128		43.8622	128		39.2976	131
44.4692	127		33.8514	127		39.2884	130
43.4803	126		42.8406	126		40.2791	129
39.4914	125		44.8298	125		40.2699	128
43.5025	124		46.819	124		41.2607	127
43.5137	123		48.8083	123		37.2515	126
39.5248	122		43.7975	122		38.2422	125
43.5359	121		41.7867	121		37.233	124
42.547	120		43.7759	120		43.2238	123
42.5581	119		44.7651	119		40.2145	122
41.5692	118		37.7544	118		39.2053	121
42.5803	117		41.7436	117		38.1961	120
39.5914	116		44.7328	116		41.1868	119
45.6025	115		40.722	115		37.1776	118
45.6136	114		40.7112	114		43.1684	117
47.6248	113		44.7005	113		40.1592	116
42.6359	112		46.6897	112		40.1499	115
44.647	111		42.6789	111		44.1407	114
43.6581	110		41.6681	110		43.1315	113
45.6692	109		42.6573	109		40.1222	112
46.6803	108		46.6466	108		43.113	111
45.6914	107		41.6358	107		44.1038	110
47.7025	106		39.625	106		41.0945	109
52.7136	105		42.6142	105		45.0853	108
50.7247	104		46.6034	104		41.0761	107
40.7359	103		39.5927	103		35.0669	106
36.747	102		40.5819	102		38.0576	105
39.7581	101		38.5711	101		38.0484	104
43.7692	100			100		32.0392	103
34.7803	99		43.5495	99		34.0299	102
34.7914	98		28.5388	98		36.0207	101
33.8025	97		34.528	97		40.0115	100
35.8136	96		35.5172	96		35.0022	99
38.8247	95		39.5064	95		36.993	98
38.8358	94		35.4956	94		40.9838	97
40.847	93		33.4849	93		37.9746	96
42.8581	92		36.4741	92		38.9653	95
43.8692	91		42.4633	91		36.9561	94
46.8803	90		38.4525	90		36.9469	93
44.8914	89		40.4417	89		39.9376	92
42.9025	88		38.431	88		37.9284	91
47.9136	87		36.4202	87		38.9192	90
45.9247	86		38.4094	86		37.9099	89
39.9358	85		35.3986	85		34.9007	88
41.9469	84		38.3878	84		40.8915	87
41.9581	83		37.3771	83		40.8823	86
38.9692	82		40.3663	82		40.873	85
36.9803	81		39.3555	81		42.8638	84
32.9914	80		40.3447	80		45.8546	83
43.0025	79		38.3339	79		56.8453	82
43.0136	78		42.3232	78		41.8361	81
39.0247	77		45.3124	77		40.8269	80
32.0358	76		37.3016	76		45.8176	79
40.0469	75		41.2908	75		47.8084	78
43.058	74			74		44.7992	77
40.0692	73		40.2693	73		48.79	76
40.0803	72		43.2585	72		48.7807	75
40.0914	71		36.2477	71		44.7715	74
44.1025	70		41.2369	70		39.7623	73
43.1136	69		45.2261	69		42.753	72
41.1247	68		41.2154	68		44.7438	71
31.1358	67		42.2046	67		47.7346	70
41.1469	66		35.1938	66		42.7253	69
42.158	65		42.183	65		44.7161	68
38.1691	64		43.1722	64		46.7069	67
37.1803	63		43.1615	63		44.6977	66
42.1914	62		36.1507	62		49.6884	65
38.2025	61		43.1399	61		38.6792	64
35.2136	60		44.1291	60		42.67	63
33.2247	59		39.1183	59		44.6607	62
34.2358	58		35.1076	58		43.6515	61
36.2469	57		39.0968	57		41.6423	60
40.258	56		43.086	56		39.633	59
38.2691	55		38.0752	55		41.6238	58
42.2802	54		42.0644	54		43.6146	57
38.2914	53		38.0537	53		45.6054	56
42.3025	52		41.0429	52		37.5961	55
40.3136	51		40.0321	51		38.5869	54
33.3247	50		39.0213	50		41.5777	53
40.3358	49		32.0105	49			52
36.3469	48		44.9998	48		38.5592	51
41.358	47		36.989	47		44.55	50
39.3691	46		41.9782	46		43.5407	49
40.3802	45		39.9674	45		44.5315	48
44.3913	44		71.9566	44		45.5223	47
44.4025	43		43.9459	43		44.5131	46
39.4136	42		42.9351	42		44.5038	45
	41		46.9243	41		39.4946	44
40.4358	40		39.9135	40		42.4854	43
39.4469	39		47.9027	39		42.4761	42
35.458	38		47.892	38		44.4669	41
36.4691	37		45.8812	37		43.4577	40
39.4802	36		41.8704	36		43.4484	39
41.4913	35		45.8596	35		44.4392	38
43.5024	34		41.8488	34		45.43	37
38.5136	33		39.8381	33		41.4208	36
41.5247	32		40.8273	32		44.4115	35
42.5358	31		55.8165	31		40.4023	34
42.5469	30		38.8057	30		41.3931	33
38.558	29		47.7949	29		44.3838	32
40.5691	28		41.7842	28		46.3746	31
40.5802	27		36.7734	27		43.3654	30
40.5913	26		40.7626	26		43.3561	29
42.6024	25		43.7518	25		41.3469	28
43.6135	24		41.741	24		46.3377	27
37.6247	23		39.7303	23		41.3285	26
36.6358	22		39.7195	22		39.3192	25
33.6469	21		33.7087	21		44.31	24
32.658	20		40.6979	20		41.3008	23
33.6691	19		37.6871	19		51.2915	22
32.6802	18		36.6764	18		42.2823	21
26.6913	17		39.6656	17		43.2731	20
30.7024	16		39.6548	16		41.2638	19
42.7135	15		38.644	15		48.2546	18
35.7246	14		51.6332	14		38.2454	17
33.7358	13		41.6225	13		37.2362	16
26.7469	12		37.6117	12			15
32.758	11		38.6009	11		34.2177	14
33.7691	10		34.5901	10		36.2085	13
15.7802	9		38.5793	9		42.1992	12
40.7913	8		37.5686	8		44.19	11
45.8024	7		41.5578	7		43.1808	10
47.8135	6		47.547	6		41.1715	9
29.8246	5		46.5362	5		62.1623	8
27.8357	4		24.5254	4		25.1531	7
						21.1439	6
						13.1346	5
						4.12539	4

## Sheet: P360 LP5
ID			ID			ID
P360_LP5_B1			P360_LP5_B2			P360_LP5_B3
Volume (mL)	Radius (m)		Volume (mL)	Radius (m)		Volume (mL)	Radius (m)
	298		7	300		38	296
5.01111	297		22.0108	299		45.0071	295
11.0222	296		34.0216	298		47.0143	294
25.0333	295		41.0323	297		46.0214	293
	294		49.0431	296		47.0285	292
58.0555	293		52.0539	295		35.0356	291
52.0667	292		53.0647	294		41.0428	290
61.0778	291		51.0755	293		42.0499	289
48.0889	290		38.0862	292		39.057	288
48.1	289		41.097	291		39.0642	287
44.1111	288		33.1078	290		41.0713	286
43.1222	287		35.1186	289		48.0784	285
40.1333	286		34.1294	288		44.0856	284
44.1444	285		42.1401	287		46.0927	283
47.1555	284		46.1509	286		45.0998	282
51.1666	283		46.1617	285		37.1069	281
49.1778	282		45.1725	284		40.1141	280
52.1889	281		41.1833	283		39.1212	279
	280		37.194	282		41.1283	278
41.2111	279		41.2048	281		36.1355	277
47.2222	278		47.2156	280		43.1426	276
42.2333	277		39.2264	279		43.1497	275
45.2444	276		38.2372	278		39.1569	274
45.2555	275		40.2479	277		44.164	273
44.2666	274		40.2587	276		43.1711	272
46.2777	273		42.2695	275		40.1782	271
48.2889	272		46.2803	274		41.1854	270
42.3	271		41.2911	273		37.1925	269
50.3111	270		40.3018	272		40.1996	268
51.3222	269		42.3126	271		39.2068	267
44.3333	268		35.3234	270		37.2139	266
41.3444	267		34.3342	269		43.221	265
51.3555	266		36.345	268		41.2282	264
47.3666	265		38.3557	267		42.2353	263
41.3777	264		35.3665	266		42.2424	262
0.38885	263		46.3773	265		44.2495	261
42.4	262		39.3881	264		39.2567	260
45.4111	261		42.3989	263		40.2638	259
44.4222	260		38.4096	262		37.2709	258
48.4333	259		37.4204	261		41.2781	257
40.4444	258		41.4312	260		38.2852	256
46.4555	257		38.442	259		41.2923	255
43.4666	256		39.4528	258		43.2995	254
37.4777	255		38.4635	257		40.3066	253
46.4888	254		40.4743	256		38.3137	252
44.4999	253		35.4851	255		37.3209	251
45.5111	252		35.4959	254		41.328	250
46.5222	251		36.5067	253		37.3351	249
44.5333	250		37.5174	252		43.3422	248
48.5444	249		44.5282	251		38.3494	247
41.5555	248		41.539	250		39.3565	246
43.5666	247		40.5498	249		33.3636	245
44.5777	246		37.5606	248		37.3708	244
43.5888	245		43.5713	247		39.3779	243
45.5999	244		35.5821	246		37.385	242
42.611	243		38.5929	245		36.3922	241
43.6222	242		39.6037	244		38.3993	240
42.6333	241		39.6145	243		40.4064	239
42.6444	240		36.6252	242		39.4135	238
42.6555	239			241		43.4207	237
45.6666	238		42.6468	240		38.4278	236
45.6777	237		49.6576	239			235
42.6888	236		38.6684	238		37.4421	234
	235			237		42.4492	233
43.711	234		45.6899	236		40.4563	232
37.7221	233		36.7007	235		38.4635	231
42.7333	232		42.7115	234		39.4706	230
41.7444	231		40.7223	233		40.4777	229
44.7555	230		39.733	232		43.4848	228
38.7666	229		40.7438	231		37.492	227
43.7777	228		41.7546	230		38.4991	226
43.7888	227		43.7654	229		37.5062	225
44.7999	226		42.7762	228		36.5134	224
40.811	225		41.7869	227		33.5205	223
45.8221	224		40.7977	226		38.5276	222
47.8332	223		41.8085	225		36.5348	221
40.8444	222		41.8193	224		40.5419	220
40.8555	221		42.8301	223		37.549	219
41.8666	220		39.8408	222		38.5561	218
35.8777	219		41.8516	221		36.5633	217
44.8888	218		42.8624	220		35.5704	216
43.8999	217		45.8732	219		38.5775	215
42.911	216		43.884	218		35.5847	214
48.9221	215		42.8947	217		33.5918	213
42.9332	214		41.9055	216		38.5989	212
41.9444	213		35.9163	215		37.6061	211
41.9555	212		33.9271	214		38.6132	210
42.9666	211		39.9379	213		35.6203	209
42.9777	210		44.9486	212		33.6274	208
48.9888	209		44.9594	211		31.6346	207
45.9999	208		43.9702	210		35.6417	206
45.011	207		44.981	209		39.6488	205
40.0221	206		40.9918	208		38.656	204
42.0332	205		38.0025	207		38.6631	203
45.0443	204		44.0133	206		37.6702	202
47.0555	203		40.0241	205			201
45.0666	202		44.0349	204		36.6845	200
45.0777	201		42.0457	203		36.6916	199
43.0888	200		39.0564	202		35.6987	198
45.0999	199		37.0672	201		34.7059	197
42.111	198		43.078	200		39.713	196
44.1221	197		41.0888	199		35.7201	195
46.1332	196		42.0996	198		34.7273	194
48.1443	195		42.1103	197		33.7344	193
43.1554	194		45.1211	196		31.7415	192
45.1666	193		46.1319	195		35.7486	191
49.1777	192		42.1427	194			190
44.1888	191		41.1535	193		31.7629	189
44.1999	190		36.1642	192		38.77	188
50.211	189		40.175	191		36.7772	187
43.2221	188		36.1858	190		39.7843	186
43.2332	187		39.1966	189		36.7914	185
40.2443	186		37.2074	188		33.7986	184
45.2554	185		38.2181	187		34.8057	183
43.2665	184		40.2289	186		36.8128	182
46.2777	183		44.2397	185		34.8199	181
44.2888	182		43.2505	184		36.8271	180
39.2999	181		38.2613	183		36.8342	179
42.311	180		41.272	182		39.8413	178
43.3221	179		39.2828	181		37.8485	177
43.3332	178		42.2936	180		33.8556	176
41.3443	177		41.3044	179		35.8627	175
42.3554	176		42.3152	178		33.8699	174
37.3665	175		39.3259	177		30.877	173
42.3776	174		39.3367	176		32.8841	172
41.3888	173		36.3475	175		34.8912	171
43.3999	172		39.3583	174		34.8984	170
48.411	171		40.3691	173		33.9055	169
39.4221	170		41.3798	172		33.9126	168
42.4332	169		37.3906	171		36.9198	167
43.4443	168		41.4014	170		35.9269	166
39.4554	167		40.4122	169		34.934	165
48.4665	166		45.423	168		34.9412	164
45.4776	165		42.4337	167		33.9483	163
40.4887	164		36.4445	166		32.9554	162
42.4999	163		39.4553	165		34.9626	161
43.511	162		36.4661	164		35.9697	160
39.5221	161		41.4769	163		36.9768	159
37.5332	160		37.4876	162		35.9839	158
38.5443	159		34.4984	161		36.9911	157
38.5554	158		42.5092	160		32.9982	156
41.5665	157		39.52	159		34.0053	155
39.5776	156		41.5308	158		38.0125	154
40.5887	155		39.5415	157		34.0196	153
40.5998	154		39.5523	156		35.0267	152
39.611	153		36.5631	155		34.0339	151
38.6221	152		35.5739	154		38.041	150
41.6332	151		44.5847	153		33.0481	149
42.6443	150		41.5954	152		32.0552	148
44.6554	149		42.6062	151		33.0624	147
39.6665	148		41.617	150		33.0695	146
41.6776	147		39.6278	149			145
38.6887	146		36.6386	148		32.0838	144
38.6998	145		37.6493	147		36.0909	143
41.7109	144		42.6601	146		38.098	142
37.7221	143		36.6709	145		40.1052	141
36.7332	142		41.6817	144		40.1123	140
37.7443	141		42.6925	143		43.1194	139
38.7554	140		41.7032	142		42.1265	138
42.7665	139		46.714	141		37.1337	137
37.7776	138		44.7248	140		36.1408	136
33.7887	137		43.7356	139		39.1479	135
41.7998	136		47.7464	138		38.1551	134
37.8109	135		40.7571	137		41.1622	133
39.822	134		39.7679	136		33.1693	132
43.8332	133		41.7787	135		40.1765	131
45.8443	132		44.7895	134		37.1836	130
41.8554	131		43.8003	133		38.1907	129
39.8665	130		42.811	132		40.1978	128
42.8776	129		35.8218	131		38.205	127
41.8887	128		40.8326	130		38.2121	126
38.8998	127		36.8434	129		41.2192	125
43.9109	126		41.8542	128		40.2264	124
46.922	125		40.8649	127		37.2335	123
43.9331	124		42.8757	126		33.2406	122
41.9442	123		44.8865	125		32.2477	121
38.9554	122		43.8973	124		36.2549	120
38.9665	121		39.9081	123		37.262	119
36.9776	120		35.9188	122		35.2691	118
39.9887	119		34.9296	121		38.2763	117
39.9998	118		43.9404	120		33.2834	116
40.0109	117		45.9512	119		37.2905	115
38.022	116		41.962	118		38.2977	114
39.0331	115		37.9727	117		40.3048	113
40.0442	114		44.9835	116		38.3119	112
38.0553	113		37.9943	115		36.319	111
43.0665	112		42.0051	114		35.3262	110
43.0776	111		39.0159	113		40.3333	109
40.0887	110		46.0266	112		37.3404	108
45.0998	109		45.0374	111		39.3476	107
43.1109	108		40.0482	110		38.3547	106
40.122	107		40.059	109		40.3618	105
42.1331	106		40.0698	108		42.369	104
43.1442	105		41.0805	107		39.3761	103
44.1553	104		42.0913	106		91.3832	102
37.1664	103		43.1021	105		38.3903	101
	102		44.1129	104		36.3975	100
	101		37.1237	103		33.4046	99
40.1998	100		36.1344	102		32.4117	98
33.2109	99		37.1452	101		32.4189	97
30.222	98		34.156	100		37.426	96
33.2331	97		37.1668	99		35.4331	95
38.2442	96		36.1776	98		32.4403	94
40.2553	95		39.1883	97		34.4474	93
36.2664	94		38.1991	96		37.4545	92
33.2775	93		33.2099	95		38.4616	91
37.2887	92		37.2207	94		33.4688	90
43.2998	91		42.2315	93		37.4759	89
44.3109	90		40.2422	92		42.483	88
43.322	89		43.253	91		46.4902	87
41.3331	88		42.2638	90		39.4973	86
43.3442	87		40.2746	89		33.5044	85
44.3553	86		41.2854	88		33.5116	84
39.3664	85		44.2961	87		40.5187	83
36.3775	84		40.3069	86		41.5258	82
40.3886	83		34.3177	85		35.5329	81
41.3998	82		43.3285	84		38.5401	80
40.4109	81		42.3393	83		40.5472	79
37.422	80		40.35	82		42.5543	78
34.4331	79		37.3608	81		37.5615	77
38.4442	78		44.3716	80		36.5686	76
42.4553	77		44.3824	79		35.5757	75
33.4664	76		42.3932	78		34.5829	74
39.4775	75		36.4039	77		36.59	73
39.4886	74		39.4147	76		38.5971	72
38.4997	73		41.4255	75		34.6043	71
39.5109	72		42.4363	74		40.6114	70
39.522	71		43.4471	73		41.6185	69
44.5331	70		37.4578	72		33.6256	68
45.5442	69		67.4686	71		39.6328	67
42.5553	68		40.4794	70		38.6399	66
37.5664	67		42.4902	69		37.647	65
40.5775	66		38.501	68		38.6542	64
43.5886	65		35.5117	67		34.6613	63
38.5997	64		36.5225	66		41.6684	62
36.6108	63		41.5333	65		38.6756	61
39.622	62		37.5441	64		32.6827	60
39.6331	61		40.5549	63		34.6898	59
34.6442	60		38.5656	62		37.6969	58
32.6553	59		39.5764	61		38.7041	57
33.6664	58		37.5872	60		37.7112	56
34.6775	57		35.598	59		34.7183	55
38.6886	56		37.6088	58		36.7255	54
31.6997	55		37.6195	57		40.7326	53
36.7108	54		44.6303	56		36.7397	52
39.7219	53		39.6411	55		33.7469	51
40.7331	52		39.6519	54		36.754	50
39.7442	51		34.6627	53		31.7611	49
34.7553	50		43.6734	52		33.7682	48
38.7664	49		37.6842	51		38.7754	47
39.7775	48		32.695	50		40.7825	46
40.7886	47		43.7058	49		40.7896	45
37.7997	46		36.7166	48		37.7968	44
40.8108	45		36.7273	47		40.8039	43
42.8219	44		41.7381	46		39.811	42
32.8331	43		42.7489	45		38.8182	41
44.8442	42		40.7597	44		54.8253	40
43.8553	41		39.7705	43		37.8324	39
32.8664	40		37.7812	42		39.8395	38
43.8775	39		39.792	41		35.8467	37
43.8886	38		49.8028	40		37.8538	36
38.8997	37		42.8136	39		38.8609	35
37.9108	36		43.8244	38		34.8681	34
37.9219	35		40.8351	37		34.8752	33
40.933	34		39.8459	36		38.8823	32
38.9442	33		41.8567	35		34.8894	31
37.9553	32		36.8675	34		35.8966	30
38.9664	31		37.8783	33		35.9037	29
39.9775	30		37.889	32		40.9108	28
39.9886	29		36.8998	31		37.918	27
36.9997	28		43.9106	30		36.9251	26
35.0108	27		38.9214	29		38.9322	25
42.0219	26		36.9322	28		40.9394	24
42.033	25		37.9429	27		36.9465	23
37.0441	24		40.9537	26		37.9536	22
35.0553	23		38.9645	25		40.9607	21
39.0664	22		43.9753	24		33.9679	20
37.0775	21		39.9861	23		33.975	19
35.0886	20		36.9968	22		34.9821	18
35.0997	19		35.0076	21		33.9893	17
32.1108	18		42.0184	20			16
34.1219	17		39.0292	19		77.0035	15
37.133	16		32.04	18		32.0107	14
44.1441	15		39.0507	17		31.0178	13
35.1552	14		34.0615	16		29.0249	12
37.1664	13		50.0723	15		35.032	11
36.1775	12		40.0831	14		29.0392	10
36.1886	11		37.0939	13		36.0463	9
40.1997	10		37.1046	12		42.0534	8
34.2108	9		36.1154	11		37.0606	7
38.2219	8		31.1262	10		26.0677	6
47.233	7		36.137	9		11.0748	5
51.2441	6		39.1478	8		9.08196	4
26.2552	5		43.1585	7
24.2663	4		49.1693	6
			26.1801	5
			21.1909	4

## Sheet: P180 LP1
ID			ID			ID
P180_LP1_B1			P180_LP1_B2			P180_LP1_B3
Volume (mL)	Radius (m)		Volume (mL)	Radius (m)		Volume (mL)	Radius (m)
33	491		26	487		11	490
40.0114	490		31.0138	486		31.0129	489
48.0229	489		42.0276	485		42.0258	488
49.0343	488		32.0413	484		47.0387	487
45.0458	487		31.0551	483		50.0516	486
30.0572	486		29.0689	482		36.0645	485
27.0686	485		34.0827	481		26.0775	484
31.0801	484		39.0965	480		25.0904	483
24.0915	483		41.1102	479		28.1033	482
25.103	482		30.124	478		33.1162	481
30.1144	481		36.1378	477		31.1291	480
31.1258	480		33.1516	476		30.142	479
29.1373	479		26.1654	475		27.1549	478
26.1487	478		29.1791	474		25.1678	477
27.1602	477		29.1929	473		25.1807	476
20.1716	476		25.2067	472			475
26.183	475		28.2205	471		24.2066	474
27.1945	474		29.2343	470		25.2195	473
24.2059	473		29.248	469		24.2324	472
27.2174	472		31.2618	468		24.2453	471
26.2288	471		28.2756	467		30.2582	470
22.2402	470		28.2894	466		26.2711	469
24.2517	469		30.3032	465		25.284	468
24.2631	468		31.3169	464		27.2969	467
24.2746	467		32.3307	463		22.3098	466
25.286	466		27.3445	462		24.3227	465
26.2974	465		31.3583	461		23.3357	464
27.3089	464		32.3721	460		25.3486	463
24.3203	463		29.3858	459		24.3615	462
25.3318	462		31.3996	458		25.3744	461
23.3432	461		28.4134	457		26.3873	460
27.3546	460		28.4272	456		22.4002	459
23.3661	459		29.441	455		22.4131	458
	458		29.4547	454		23.426	457
22.389	457		29.4685	453		23.4389	456
27.4004	456		32.4823	452		23.4519	455
25.4118	455		31.4961	451		24.4648	454
25.4233	454		27.5099	450		23.4777	453
29.4347	453		34.5236	449		22.4906	452
26.4462	452		30.5374	448		26.5035	451
25.4576	451		31.5512	447		23.5164	450
22.469	450		31.565	446		23.5293	449
30.4805	449		36.5788	445		24.5422	448
25.4919	448		33.5925	444		25.5551	447
24.5034	447		30.6063	443		25.568	446
25.5148	446		33.6201	442		25.581	445
23.5262	445		30.6339	441		25.5939	444
31.5377	444		29.6477	440		24.6068	443
24.5491	443		35.6614	439		24.6197	442
25.5606	442		31.6752	438		26.6326	441
24.572	441		28.689	437		27.6455	440
23.5834	440		32.7028	436		23.6584	439
26.5949	439		30.7166	435		24.6713	438
25.6063	438		33.7303	434		27.6842	437
23.6178	437		33.7441	433		22.6971	436
24.6292	436		29.7579	432		27.71	435
25.6406	435		31.7717	431		25.723	434
22.6521	434		30.7855	430		26.7359	433
24.6635	433		30.7992	429		27.7488	432
22.675	432		28.813	428			431
26.6864	431		28.8268	427		25.7746	430
23.6978	430		33.8406	426		22.7875	429
32.7093	429		29.8544	425		26.8004	428
22.7207	428		30.8681	424		25.8133	427
27.7322	427		34.8819	423		28.8262	426
24.7436	426		37.8957	422		26.8392	425
25.755	425		34.9095	421		28.8521	424
26.7665	424		30.9233	420		31.865	423
23.7779	423		31.937	419		27.8779	422
28.7894	422		33.9508	418		25.8908	421
24.8008	421		33.9646	417		27.9037	420
24.8122	420		32.9784	416		27.9166	419
25.8237	419		29.9922	415		30.9295	418
26.8351	418		33.0059	414		25.9424	417
19.8466	417		28.0197	413		26.9553	416
28.858	416		32.0335	412		25.9683	415
23.8694	415		31.0473	411		26.9812	414
26.8809	414		29.0611	410		26.9941	413
22.8923	413		32.0748	409		28.007	412
28.9038	412		33.0886	408		29.0199	411
26.9152	411		32.1024	407		28.0328	410
25.9266	410		34.1162	406		28.0457	409
29.9381	409		34.13	405		27.0586	408
30.9495	408		33.1437	404		29.0715	407
28.961	407		31.1575	403		31.0844	406
	406		31.1713	402		26.0973	405
23.9838	405		35.1851	401		24.1103	404
32.9953	404		35.1989	400		30.1232	403
29.0067	403		34.2126	399		31.1361	402
26.0182	402		32.2264	398		27.149	401
24.0296	401		33.2402	397		29.1619	400
27.041	400		34.254	396		28.1748	399
25.0525	399		31.2678	395		28.1877	398
24.0639	398		32.2815	394		28.2006	397
27.0754	397		33.2953	393		27.2135	396
26.0868	396		35.3091	392		26.2264	395
24.0982	395		33.3229	391		27.2394	394
26.1097	394		33.3367	390		26.2523	393
29.1211	393		36.3504	389		27.2652	392
26.1326	392		34.3642	388		29.2781	391
29.144	391		30.378	387		26.291	390
25.1554	390		36.3918	386		25.3039	389
25.1669	389		35.4056	385		30.3168	388
29.1783	388		34.4193	384		29.3297	387
25.1898	387		34.4331	383		29.3426	386
23.2012	386		30.4469	382		28.3556	385
29.2126	385		35.4607	381		27.3685	384
27.2241	384		33.4745	380		27.3814	383
24.2355	383		36.4882	379		25.3943	382
26.247	382		35.502	378		28.4072	381
27.2584	381		33.5158	377		26.4201	380
26.2698	380		33.5296	376		27.433	379
23.2813	379		34.5434	375		27.4459	378
30.2927	378		30.5571	374		22.4588	377
31.3042	377		34.5709	373		28.4717	376
26.3156	376		35.5847	372		28.4846	375
25.327	375		36.5985	371		25.4976	374
26.3385	374		32.6123	370		38.5105	373
24.3499	373		33.626	369		24.5234	372
29.3614	372		31.6398	368		25.5363	371
27.3728	371		34.6536	367		25.5492	370
22.3842	370		31.6674	366		25.5621	369
25.3957	369		33.6812	365		25.575	368
24.4071	368		30.6949	364		29.5879	367
25.4186	367		33.7087	363		28.6008	366
25.43	366		36.7225	362		26.6137	365
27.4414	365		36.7363	361		25.6267	364
24.4529	364		33.7501	360		28.6396	363
25.4643	363		36.7638	359		28.6525	362
21.4758	362		35.7776	358		25.6654	361
27.4872	361		34.7914	357		32.6783	360
26.4986	360		33.8052	356		28.6912	359
23.5101	359		35.819	355		30.7041	358
27.5215	358		28.8327	354		28.717	357
29.533	357		29.8465	353		28.7299	356
23.5444	356		34.8603	352		27.7429	355
25.5558	355		33.8741	351		25.7558	354
27.5673	354		33.8879	350		26.7687	353
22.5787	353		34.9016	349		25.7816	352
27.5902	352		32.9154	348		30.7945	351
24.6016	351		33.9292	347		27.8074	350
25.613	350		35.943	346		25.8203	349
25.6245	349		34.9568	345		26.8332	348
25.6359	348		35.9705	344		26.8461	347
23.6474	347		33.9843	343		25.859	346
23.6588	346		36.9981	342		30.8719	345
25.6702	345		32.0119	341		27.8849	344
24.6817	344			340		26.8978	343
24.6931	343		32.0394	339		23.9107	342
23.7046	342		31.0532	338			341
23.716	341		28.067	337		26.9365	340
22.7274	340		30.0808	336		22.9494	339
22.7389	339		31.0946	335			338
	338		28.1083	334		22.9752	337
21.7618	337		31.1221	333		23.9881	336
23.7732	336		31.1359	332		23.001	335
25.7846	335		31.1497	331		25.014	334
23.7961	334		29.1635	330		24.0269	333
24.8075	333		28.1772	329		24.0398	332
21.819	332		31.191	328		24.0527	331
19.8304	331		30.2048	327		26.0656	330
23.8418	330		33.2186	326		26.0785	329
22.8533	329		30.2324	325		24.0914	328
21.8647	328		29.2461	324		29.1043	327
22.8762	327		31.2599	323		25.1172	326
23.8876	326		30.2737	322		23.1302	325
21.899	325		31.2875	321		27.1431	324
24.9105	324		31.3013	320		24.156	323
23.9219	323		30.315	319		24.1689	322
25.9334	322		31.3288	318		22.1818	321
22.9448	321		31.3426	317		25.1947	320
26.9562	320		29.3564	316		19.2076	319
26.9677	319		31.3702	315		25.2205	318
24.9791	318		29.3839	314		23.2334	317
19.9906	317		31.3977	313		24.2463	316
22.002	316		31.4115	312		23.2593	315
20.0134	315		30.4253	311		24.2722	314
21.0249	314		28.4391	310		25.2851	313
22.0363	313		34.4528	309		23.298	312
25.0478	312		30.4666	308		22.3109	311
25.0592	311		29.4804	307		25.3238	310
22.0706	310		30.4942	306		24.3367	309
20.0821	309		30.508	305		23.3496	308
24.0935	308		28.5217	304		25.3625	307
24.105	307		34.5355	303		25.3754	306
23.1164	306		29.5493	302		26.3883	305
20.1278	305		29.5631	301		36.4013	304
23.1393	304		32.5769	300		22.4142	303
23.1507	303		31.5906	299		24.4271	302
20.1622	302		29.6044	298		25.44	301
21.1736	301		30.6182	297		29.4529	300
23.185	300		31.632	296		24.4658	299
23.1965	299		30.6458	295		23.4787	298
24.2079	298		30.6595	294		13.4916	297
24.2194	297		31.6733	293		27.5045	296
23.2308	296		29.6871	292		27.5175	295
22.2422	295		28.7009	291		26.5304	294
21.2537	294		30.7147	290		25.5433	293
24.2651	293		29.7284	289		26.5562	292
26.2766	292		31.7422	288		26.5691	291
24.288	291		18.756	287		27.582	290
19.2994	290		31.7698	286		24.5949	289
18.3109	289		30.7836	285			288
23.3223	288		30.7973	284		23.6207	287
19.3338	287		29.8111	283		26.6336	286
21.3452	286		29.8249	282		27.6466	285
23.3566	285		29.8387	281		26.6595	284
21.3681	284		30.8525	280		24.6724	283
24.3795	283		27.8662	279		25.6853	282
27.391	282		29.88	278		21.6982	281
28.4024	281		26.8938	277		23.7111	280
23.4138	280		30.9076	276		23.724	279
27.4253	279		28.9214	275		22.7369	278
24.4367	278		27.9351	274		26.7498	277
23.4482	277		27.9489	273		25.7627	276
21.4596	276		27.9627	272		24.7756	275
25.471	275		54.9765	271		23.7886	274
24.4825	274		28.9903	270		25.8015	273
19.4939	273		27.004	269		25.8144	272
22.5054	272		28.0178	268		29.8273	271
21.5168	271		28.0316	267		24.8402	270
20.5282	270		41.0454	266		23.8531	269
25.5397	269		27.0592	265		22.866	268
21.5511	268		29.0729	264		27.8789	267
22.5626	267		30.0867	263		22.8918	266
21.574	266		27.1005	262		25.9047	265
24.5854	265		29.1143	261		27.9177	264
22.5969	264		27.1281	260		26.9306	263
24.6083	263		27.1418	259		28.9435	262
24.6198	262		28.1556	258		23.9564	261
21.6312	261		28.1694	257		26.9693	260
12.6426	260		28.1832	256		23.9822	259
23.6541	259		32.197	255		25.9951	258
23.6655	258		28.2107	254		27.008	257
25.677	257		27.2245	253		27.0209	256
24.6884	256		28.2383	252		25.0339	255
22.6998	255		26.2521	251		29.0468	254
23.7113	254		28.2659	250		28.0597	253
26.7227	253		28.2796	249		26.0726	252
22.7342	252		29.2934	248		26.0855	251
20.7456	251		28.3072	247		27.0984	250
22.757	250		27.321	246		27.1113	249
26.7685	249		27.3348	245		23.1242	248
25.7799	248		26.3485	244		25.1371	247
23.7914	247		26.3623	243		28.15	246
24.8028	246		25.3761	242		26.1629	245
25.8142	245		24.3899	241		26.1759	244
20.8257	244		26.4037	240		27.1888	243
14.8371	243			239		25.2017	242
23.8486	242		23.4312	238		24.2146	241
	241		27.445	237		23.2275	240
22.8714	240		25.4588	236		25.2404	239
26.8829	239		27.4726	235		26.2533	238
25.8943	238		30.4863	234		26.2662	237
23.9058	237		27.5001	233		27.2791	236
22.9172	236		26.5139	232		26.292	235
26.9286	235		25.5277	231		28.305	234
19.9401	234		26.5415	230		30.3179	233
24.9515	233		25.5552	229		25.3308	232
30.963	232		25.569	228		25.3437	231
24.9744	231		26.5828	227		24.3566	230
23.9858	230		26.5966	226		26.3695	229
18.9973	229		25.6104	225		27.3824	228
20.0087	228		24.6241	224		24.3953	227
23.0202	227		23.6379	223		26.4082	226
24.0316	226		26.6517	222		25.4212	225
24.043	225		23.6655	221		26.4341	224
25.0545	224		28.6793	220		23.447	223
25.0659	223		26.693	219		29.4599	222
22.0774	222		27.7068	218		26.4728	221
23.0888	221		25.7206	217		27.4857	220
25.1002	220		27.7344	216		25.4986	219
26.1117	219		25.7482	215		26.5115	218
27.1231	218		24.7619	214		28.5244	217
28.1346	217		25.7757	213		25.5373	216
26.146	216		24.7895	212		27.5502	215
23.1574	215		26.8033	211		26.5632	214
23.1689	214		25.8171	210		26.5761	213
20.1803	213		25.8308	209		24.589	212
22.1918	212		23.8446	208		25.6019	211
25.2032	211		27.8584	207		25.6148	210
24.2146	210		26.8722	206		26.6277	209
25.2261	209		25.886	205		26.6406	208
26.2375	208		40.8997	204			207
23.249	207		25.9135	203		28.6664	206
25.2604	206		24.9273	202		27.6793	205
24.2718	205		26.9411	201		26.6923	204
30.2833	204		24.9549	200		26.7052	203
25.2947	203		25.9686	199		27.7181	202
26.3062	202		26.9824	198		25.731	201
27.3176	201		27.9962	197		26.7439	200
28.329	200		25.01	196		27.7568	199
25.3405	199		24.0238	195		28.7697	198
25.3519	198		24.0375	194		26.7826	197
24.3634	197		24.0513	193		27.7955	196
23.3748	196		26.0651	192		27.8085	195
35.3862	195		30.0789	191		26.8214	194
25.3977	194		22.0927	190		23.8343	193
22.4091	193		26.1064	189		24.8472	192
25.4206	192		24.1202	188		31.8601	191
27.432	191		25.134	187		24.873	190
27.4434	190		24.1478	186		25.8859	189
23.4549	189		27.1616	185		24.8988	188
24.4663	188		25.1753	184		27.9117	187
26.4778	187		23.1891	183		28.9246	186
31.4892	186		28.2029	182		25.9376	185
27.5006	185		24.2167	181		28.9505	184
25.5121	184		26.2305	180		24.9634	183
23.5235	183		25.2442	179		26.9763	182
23.535	182		26.258	178		24.9892	181
28.5464	181		26.2718	177		27.0021	180
26.5578	180		24.2856	176		28.015	179
25.5693	179		27.2994	175		29.0279	178
24.5807	178		22.3131	174		26.0408	177
28.5922	177		25.3269	173		25.0537	176
26.6036	176		24.3407	172		27.0666	175
23.615	175			171		26.0796	174
26.6265	174		23.3683	170		26.0925	173
23.6379	173		26.382	169		27.1054	172
26.6494	172		25.3958	168		29.1183	171
22.6608	171		24.4096	167		26.1312	170
26.6722	170		27.4234	166		27.1441	169
25.6837	169		22.4372	165		29.157	168
24.6951	168		25.4509	164		30.1699	167
30.7066	167		25.4647	163		26.1828	166
24.718	166		25.4785	162		24.1958	165
27.7294	165		73.4923	161		29.2087	164
27.7409	164		25.5061	160		27.2216	163
27.7523	163		27.5198	159		26.2345	162
22.7638	162		23.5336	158		30.2474	161
26.7752	161		25.5474	157		29.2603	160
23.7866	160		24.5612	156		30.2732	159
26.7981	159		24.575	155		27.2861	158
30.8095	158		25.5887	154		26.299	157
26.821	157		25.6025	153		27.3119	156
28.8324	156		27.6163	152		27.3249	155
25.8438	155		23.6301	151		28.3378	154
26.8553	154		26.6439	150		30.3507	153
26.8667	153		25.6576	149		30.3636	152
26.8782	152		25.6714	148		27.3765	151
29.8896	151		25.6852	147		33.3894	150
27.901	150		23.699	146		28.4023	149
29.9125	149		27.7128	145		29.4152	148
23.9239	148		22.7265	144		31.4281	147
28.9354	147		28.7403	143		27.441	146
30.9468	146		25.7541	142		28.4539	145
25.9582	145		24.7679	141		28.4669	144
	144			140			143
24.9811	143		24.7954	139		28.4927	142
23.9926	142		25.8092	138		28.5056	141
23.004	141		26.823	137		28.5185	140
25.0154	140		24.8368	136		29.5314	139
28.0269	139		24.8506	135		31.5443	138
28.0383	138		24.8643	134		31.5572	137
27.0498	137		23.8781	133		25.5701	136
26.0612	136		23.8919	132		31.5831	135
27.0726	135		25.9057	131		32.596	134
26.0841	134		22.9195	130		28.6089	133
28.0955	133		26.9332	129		27.6218	132
27.107	132		25.947	128		29.6347	131
30.1184	131		24.9608	127		25.6476	130
26.1298	130		23.9746	126		27.6605	129
27.1413	129		24.9884	125		27.6734	128
24.1527	128		26.0021	124		26.6863	127
24.1642	127		24.0159	123		26.6992	126
28.1756	126		26.0297	122		29.7122	125
28.187	125		24.0435	121		31.7251	124
27.1985	124		26.0573	120		25.738	123
27.2099	123		24.071	119		30.7509	122
23.2214	122		25.0848	118		30.7638	121
27.2328	121		27.0986	117		29.7767	120
24.2442	120		24.1124	116		30.7896	119
25.2557	119		26.1262	115		29.8025	118
26.2671	118		24.1399	114		29.8154	117
24.2786	117		27.1537	113		30.8283	116
25.29	116		27.1675	112		32.8413	115
23.3014	115		25.1813	111		26.8542	114
23.3129	114		28.1951	110		26.8671	113
23.3243	113		23.2088	109		26.88	112
28.3358	112		27.2226	108		26.8929	111
	111		24.2364	107		27.9058	110
29.3586	110		28.2502	106		25.9187	109
24.3701	109		23.264	105		28.9316	108
23.3815	108			104		26.9445	107
25.393	107		25.2915	103		26.9574	106
26.4044	106		26.3053	102		26.9703	105
27.4158	105		28.3191	101		24.9833	104
27.4273	104		27.3329	100		24.9962	103
28.4387	103		29.3466	99		29.0091	102
32.4502	102		27.3604	98		32.022	101
30.4616	101		25.3742	97		30.0349	100
31.473	100		24.388	96		32.0478	99
26.4845	99			95		30.0607	98
27.4959	98		27.4155	94		28.0736	97
26.5074	97		27.4293	93		29.0865	96
	96		25.4431	92			95
26.5302	95		25.4569	91		28.1124	94
25.5417	94		27.4707	90		29.1253	93
25.5531	93		24.4844	89		24.1382	92
26.5646	92		25.4982	88		27.1511	91
25.576	91		26.512	87		28.164	90
26.5874	90		26.5258	86		26.1769	89
26.5989	89		29.5396	85		27.1898	88
27.6103	88		27.5533	84		25.2027	87
29.6218	87		25.5671	83		25.2156	86
27.6332	86		27.5809	82		29.2285	85
27.6446	85		29.5947	81		30.2415	84
25.6561	84		28.6085	80		25.2544	83
26.6675	83		25.6222	79		28.2673	82
27.679	82		25.636	78		27.2802	81
26.6904	81		26.6498	77		28.2931	80
25.7018	80		32.6636	76		29.306	79
25.7133	79		28.6774	75		29.3189	78
27.7247	78		26.6911	74		28.3318	77
28.7362	77		25.7049	73		39.3447	76
24.7476	76		28.7187	72		28.3576	75
26.759	75		30.7325	71		30.3706	74
24.7705	74		24.7463	70		25.3835	73
28.7819	73		22.76	69		24.3964	72
28.7934	72		27.7738	68		28.4093	71
23.8048	71		35.7876	67		25.4222	70
26.8162	70		27.8014	66		25.4351	69
26.8277	69		28.8152	65		24.448	68
29.8391	68		28.8289	64		40.4609	67
24.8506	67		28.8427	63		25.4738	66
24.862	66		28.8565	62		26.4868	65
29.8734	65		25.8703	61		27.4997	64
27.8849	64		25.8841	60		28.5126	63
27.8963	63		27.8978	59		27.5255	62
21.9078	62		30.9116	58		28.5384	61
24.9192	61		26.9254	57		24.5513	60
24.9306	60		29.9392	56		24.5642	59
26.9421	59		26.953	55		26.5771	58
24.9535	58		26.9667	54		25.59	57
23.965	57		30.9805	53		23.6029	56
23.9764	56		28.9943	52		25.6159	55
26.9878	55		28.0081	51		24.6288	54
33.9993	54		26.0219	50		27.6417	53
23.0107	53		27.0356	49		25.6546	52
24.0222	52		24.0494	48		28.6675	51
23.0336	51			47		24.6804	50
24.045	50		26.077	46		25.6933	49
22.0565	49		25.0908	45		22.7062	48
20.0679	48		29.1045	44			47
22.0794	47		23.1183	43		24.732	46
23.0908	46		25.1321	42		23.7449	45
23.1022	45		26.1459	41		23.7579	44
22.1137	44		25.1597	40		22.7708	43
22.1251	43		28.1734	39		21.7837	42
22.1366	42		24.1872	38		23.7966	41
23.148	41		24.201	37		24.8095	40
26.1594	40		26.2148	36		25.8224	39
21.1709	39		25.2286	35		22.8353	38
21.1823	38		25.2423	34		24.8482	37
22.1938	37		23.2561	33		24.8611	36
24.2052	36		24.2699	32		26.8741	35
24.2166	35		24.2837	31		24.887	34
21.2281	34		26.2975	30		21.8999	33
21.2395	33		22.3112	29		22.9128	32
17.251	32		24.325	28		22.9257	31
25.2624	31		22.3388	27		23.9386	30
20.2738	30		23.3526	26		19.9515	29
19.2853	29		24.3664	25		23.9644	28
20.2967	28		24.3801	24		20.9773	27
20.3082	27		26.3939	23		23.9902	26
25.3196	26		25.4077	22		23.0032	25
22.331	25		34.4215	21		23.0161	24
21.3425	24		27.4353	20		24.029	23
23.3539	23		29.449	19		25.0419	22
23.3654	22		31.4628	18		27.0548	21
26.3768	21		29.4766	17		23.0677	20
29.3882	20		33.4904	16		25.0806	19
27.3997	19		38.5042	15		30.0935	18
28.4111	18		41.5179	14		30.1064	17
37.4226	17		39.5317	13		22.1193	16
35.434	16		47.5455	12		30.1322	15
36.4454	15			11		36.1452	14
	14		51.5731	10		34.1581	13
43.4683	13		56.5868	9		53.171	12
50.4798	12		55.6006	8		39.1839	11
49.4912	11		50.6144	7		36.1968	10
51.5026	10		39.6282	6		45.2097	9
50.5141	9		28.642	5		46.2226	8
56.5255	8		25.6557	4		46.2355	7
40.537	7					32.2484	6
30.5484	6					32.2614	5
27.5598	5					22.2743	4
20.5713	4

## Sheet: P180 LP2
ID			ID			ID
P180_LP2_B1			P180_LP2_B2			P180_LP2_B3
Volume (mL)	Radius (m)		Volume (mL)	Radius (m)		Volume (mL)	Radius (m)
45	485		52	488		33	487
47.0101	484		29.0112	487		42.0113	486
47.0201	483		29.0225	486			485
28.0302	482		25.0337	485		27.0338	484
28.0402	481		28.0449	484		33.045	483
27.0503	480		28.0561	483		47.0563	482
30.0604	479		24.0674	482		33.0676	481
30.0704	478		25.0786	481		26.0788	480
26.0805	477		2.08984	480		27.0901	479
25.0905	476		28.1011	479		25.1013	478
25.1006	475		25.1123	478		27.1126	477
28.1107	474		35.1235	477		28.1239	476
27.1207	473		23.1348	476		35.1351	475
	472		26.146	475		28.1464	474
25.1408	471		24.1572	474		28.1576	473
26.1509	470		23.1684	473		27.1689	472
25.161	469		25.1797	472		27.1802	471
27.171	468		23.1909	471		27.1914	470
26.1811	467		23.2021	470		24.2027	469
26.1911	466		24.2134	469		26.2139	468
23.2012	465		25.2246	468		28.2252	467
27.2113	464		22.2358	467		29.2365	466
25.2213	463		23.2471	466		26.2477	465
21.2314	462		26.2583	465		25.259	464
23.2414	461		26.2695	464		27.2702	463
25.2515	460		23.2808	463		24.2815	462
24.2616	459		22.292	462		25.2928	461
23.2716	458		23.3032	461		25.304	460
25.2817	457		22.3144	460		25.3153	459
22.2917	456		21.3257	459		24.3265	458
22.3018	455		25.3369	458		24.3378	457
24.3119	454		23.3481	457		24.3491	456
21.3219	453		21.3594	456		24.3603	455
23.332	452		23.3706	455		25.3716	454
24.342	451		24.3818	454		23.3828	453
24.3521	450		23.393	453		23.3941	452
24.3622	449		24.4043	452		24.4054	451
21.3722	448		24.4155	451		25.4166	450
21.3823	447		27.4267	450		26.4279	449
23.3923	446		25.438	449			448
24.4024	445		26.4492	448		26.4504	447
23.4125	444		22.4604	447		26.4617	446
23.4225	443		24.4717	446		25.4729	445
23.4326	442		24.4829	445		27.4842	444
24.4426	441		25.4941	444		23.4954	443
23.4527	440		25.5053	443		24.5067	442
23.4628	439		24.5166	442		24.518	441
23.4728	438		25.5278	441		27.5292	440
24.4829	437		27.539	440		27.5405	439
25.4929	436			439		25.5517	438
24.503	435		23.5615	438		25.563	437
24.5131	434		25.5727	437		27.5743	436
25.5231	433		22.584	436		27.5855	435
24.5332	432		25.5952	435		26.5968	434
22.5432	431		25.6064	434		23.608	433
22.5533	430		26.6177	433		28.6193	432
23.5634	429		27.6289	432		27.6306	431
24.5734	428		25.6401	431		25.6418	430
25.5835	427		28.6513	430		25.6531	429
26.5935	426		24.6626	429		27.6643	428
26.6036	425			428		28.6756	427
25.6137	424		30.685	427		26.6869	426
17.6237	423		25.6963	426			425
24.6338	422		23.7075	425		28.7094	424
27.6438	421		22.7187	424		26.7206	423
25.6539	420		23.7299	423		24.7319	422
25.664	419		26.7412	422		24.7432	421
24.674	418		23.7524	421		25.7544	420
25.6841	417		28.7636	420		27.7657	419
24.6941	416		26.7749	419		25.7769	418
28.7042	415		23.7861	418		25.7882	417
26.7143	414		26.7973	417		26.7995	416
22.7243	413		23.8086	416		24.8107	415
26.7344	412		22.8198	415		25.822	414
27.7444	411		26.831	414		24.8332	413
25.7545	410		24.8422	413		24.8445	412
24.7646	409		25.8535	412		25.8558	411
25.7746	408		25.8647	411		25.867	410
25.7847	407		26.8759	410		26.8783	409
26.7947	406		29.8872	409		27.8895	408
24.8048	405		27.8984	408		29.9008	407
30.8149	404		24.9096	407		27.9121	406
23.8249	403		26.9209	406		25.9233	405
25.835	402		28.9321	405		24.9346	404
26.845	401		27.9433	404		25.9458	403
27.8551	400		28.9546	403		26.9571	402
29.8652	399		26.9658	402		25.9684	401
25.8752	398		28.977	401		29.9796	400
26.8853	397		26.9882	400		24.9909	399
27.8953	396		25.9995	399		28.0021	398
25.9054	395		26.0107	398		29.0134	397
25.9155	394		28.0219	397		26.0247	396
24.9255	393		28.0332	396		29.0359	395
24.9356	392		27.0444	395		27.0472	394
28.9456	391		28.0556	394		28.0584	393
24.9557	390		30.0668	393		29.0697	392
27.9658	389		28.0781	392		30.081	391
28.9758	388		28.0893	391		29.0922	390
27.9859	387		28.1005	390		28.1035	389
	386		27.1118	389		26.1147	388
28.006	385		26.123	388		28.126	387
27.0161	384		30.1342	387		29.1373	386
30.0261	383		24.1455	386		28.1485	385
26.0362	382		28.1567	385		28.1598	384
27.0462	381		29.1679	384		24.171	383
28.0563	380			383		29.1823	382
26.0664	379		25.1904	382		29.1936	381
	378		24.2016	381			380
24.0865	377		27.2128	380		24.2161	379
25.0965	376		28.2241	379		27.2273	378
26.1066	375		24.2353	378		29.2386	377
29.1167	374		24.2465	377		29.2499	376
26.1267	373		24.2578	376		25.2611	375
	372		28.269	375		26.2724	374
25.1468	371		22.2802	374		25.2836	373
25.1569	370		26.2915	373		25.2949	372
25.167	369		26.3027	372		24.3062	371
22.177	368		27.3139	371		26.3174	370
26.1871	367		20.3251	370		26.3287	369
26.1971	366			369		31.3399	368
27.2072	365		25.3476	368		22.3512	367
23.2173	364		25.3588	367			366
26.2273	363		23.3701	366		30.3737	365
23.2374	362		26.3813	365		27.385	364
27.2474	361		28.3925	364		26.3962	363
26.2575	360		24.4037	363		26.4075	362
22.2676	359			362		30.4188	361
26.2776	358			361		25.43	360
29.2877	357		30.4374	360		31.4413	359
28.2977	356		27.4487	359		30.4525	358
26.3078	355		28.4599	358		29.4638	357
25.3179	354		25.4711	357		29.4751	356
25.3279	353		25.4824	356		27.4863	355
24.338	352		26.4936	355		27.4976	354
23.348	351		24.5048	354		29.5088	353
25.3581	350		25.516	353		26.5201	352
25.3682	349		26.5273	352		29.5314	351
25.3782	348		25.5385	351		26.5426	350
23.3883	347		27.5497	350		27.5539	349
23.3983	346		23.561	349		30.5651	348
22.4084	345		23.5722	348		27.5764	347
26.4185	344		27.5834	347		26.5877	346
25.4285	343		24.5947	346		26.5989	345
25.4386	342		24.6059	345		28.6102	344
24.4486	341		27.6171	344		26.6214	343
22.4587	340		24.6284	343		30.6327	342
25.4688	339		22.6396	342		26.644	341
26.4788	338		23.6508	341		26.6552	340
22.4889	337		23.662	340		26.6665	339
21.4989	336		26.6733	339		28.6777	338
	335			338		27.689	337
21.5191	334		22.6957	337			336
22.5291	333		21.707	336		25.7115	335
22.5392	332		24.7182	335		22.7228	334
22.5492	331		26.7294	334		26.734	333
22.5593	330		25.7406	333		26.7453	332
20.5694	329		21.7519	332		27.7566	331
	328		23.7631	331		23.7678	330
21.5895	327		22.7743	330		25.7791	329
23.5995	326		22.7856	329		23.7903	328
20.6096	325		23.7968	328		26.8016	327
21.6197	324		23.808	327		24.8129	326
19.6297	323		19.8193	326		24.8241	325
21.6398	322		20.8305	325		22.8354	324
21.6498	321		22.8417	324		23.8466	323
24.6599	320		25.8529	323		26.8579	322
26.67	319		23.8642	322		26.8692	321
22.68	318		25.8754	321		26.8804	320
23.6901	317		21.8866	320		27.8917	319
22.7001	316		24.8979	319		24.9029	318
21.7102	315		22.9091	318		26.9142	317
21.7203	314		23.9203	317		25.9255	316
22.7303	313		23.9316	316		27.9367	315
21.7404	312		28.9428	315		25.948	314
21.7504	311		24.954	314		28.9592	313
23.7605	310		21.9653	313		25.9705	312
23.7706	309		22.9765	312		23.9818	311
20.7806	308		26.9877	311		24.993	310
22.7907	307		24.9989	310		28.0043	309
	306		21.0102	309		28.0155	308
22.8108	305		24.0214	308		24.0268	307
19.8209	304		22.0326	307		27.0381	306
24.8309	303		21.0439	306		26.0493	305
21.841	302		23.0551	305		24.0606	304
20.851	301		22.0663	304		25.0718	303
20.8611	300		26.0775	303		25.0831	302
20.8712	299		23.0888	302		29.0944	301
24.8812	298		25.1	301		25.1056	300
24.8913	297		22.1112	300		31.1169	299
23.9013	296		23.1225	299		28.1281	298
22.9114	295		24.1337	298		29.1394	297
21.9215	294		23.1449	297		25.1507	296
19.9315	293		27.1562	296		27.1619	295
22.9416	292		25.1674	295		30.1732	294
19.9516	291		24.1786	294		27.1844	293
20.9617	290		26.1898	293		28.1957	292
20.9718	289		24.2011	292		27.207	291
18.9818	288		23.2123	291		28.2182	290
23.9919	287			290		27.2295	289
23.0019	286		24.2348	289			288
21.012	285		24.246	288		26.252	287
19.0221	284		22.2572	287		27.2633	286
18.0321	283		21.2685	286		26.2745	285
21.0422	282		24.2797	285		25.2858	284
20.0522	281		20.2909	284		26.297	283
20.0623	280		23.3022	283		25.3083	282
19.0724	279		21.3134	282		26.3196	281
23.0824	278		24.3246	281		24.3308	280
21.0925	277		24.3358	280		25.3421	279
20.1025	276		24.3471	279		26.3533	278
20.1126	275		24.3583	278		28.3646	277
21.1227	274		20.3695	277		26.3759	276
22.1327	273		21.3808	276		25.3871	275
19.1428	272		19.392	275		26.3984	274
23.1528	271		23.4032	274		22.4096	273
18.1629	270		21.4144	273		29.4209	272
21.173	269		20.4257	272		27.4322	271
20.183	268		21.4369	271		22.4434	270
21.1931	267		21.4481	270		24.4547	269
22.2031	266		23.4594	269		26.4659	268
21.2132	265		22.4706	268		24.4772	267
19.2233	264		24.4818	267		26.4885	266
18.2333	263		20.4931	266		28.4997	265
20.2434	262		20.5043	265		22.511	264
19.2534	261		23.5155	264		22.5222	263
21.2635	260		24.5267	263		25.5335	262
19.2736	259		24.538	262		26.5448	261
18.2836	258		22.5492	261		24.556	260
20.2937	257		17.5604	260		24.5673	259
20.3037	256		22.5717	259		25.5785	258
21.3138	255		21.5829	258		25.5898	257
21.3239	254		22.5941	257		26.6011	256
20.3339	253		21.6054	256		24.6123	255
20.344	252		19.6166	255		21.6236	254
21.354	251		24.6278	254		25.6348	253
20.3641	250		22.6391	253		26.6461	252
19.3742	249		24.6503	252		25.6574	251
22.3842	248		23.6615	251		25.6686	250
20.3943	247		24.6727	250		25.6799	249
36.4043	246		23.684	249		26.6911	248
21.4144	245		23.6952	248		25.7024	247
20.4245	244		24.7064	247		28.7137	246
21.4345	243		24.7177	246		24.7249	245
19.4446	242		22.7289	245		27.7362	244
20.4546	241		25.7401	244		23.7474	243
18.4647	240		22.7514	243		24.7587	242
20.4748	239		19.7626	242		23.77	241
21.4848	238		21.7738	241		20.7812	240
24.4949	237		23.785	240		24.7925	239
20.5049	236		22.7963	239		26.8037	238
21.515	235		24.8075	238		24.815	237
20.5251	234		22.8187	237		27.8263	236
21.5351	233		20.83	236		26.8375	235
19.5452	232		20.8412	235		23.8488	234
20.5552	231		21.8524	234		24.86	233
21.5653	230		20.8636	233		25.8713	232
20.5754	229		23.8749	232		25.8826	231
22.5854	228		21.8861	231		24.8938	230
20.5955	227			230		26.9051	229
20.6055	226		20.9086	229		23.9163	228
20.6156	225		20.9198	228		22.9276	227
18.6257	224		21.931	227		23.9389	226
20.6357	223		21.9423	226		24.9501	225
20.6458	222			225		22.9614	224
19.6558	221		20.9647	224		26.9726	223
17.6659	220		28.976	223		24.9839	222
22.676	219		21.9872	222		26.9952	221
18.686	218		22.9984	221		26.0064	220
20.6961	217		24.0096	220		25.0177	219
17.7061	216		21.0209	219		28.0289	218
22.7162	215		26.0321	218		25.0402	217
21.7263	214		23.0433	217		31.0515	216
21.7363	213		23.0546	216		27.0627	215
19.7464	212		22.0658	215		26.074	214
21.7564	211		24.077	214		27.0852	213
22.7665	210		25.0883	213			212
21.7766	209		23.0995	212		26.1078	211
20.7866	208		23.1107	211		26.119	210
23.7967	207		24.1219	210		27.1303	209
20.8067	206		24.1332	209		26.1415	208
21.8168	205		23.1444	208		24.1528	207
19.8269	204		18.1556	207		26.1641	206
21.8369	203		25.1669	206		27.1753	205
21.847	202		25.1781	205		28.1866	204
23.857	201		26.1893	204		27.1978	203
19.8671	200		24.2005	203		29.2091	202
22.8772	199		27.2118	202		24.2204	201
26.8872	198		24.223	201		29.2316	200
23.8973	197		36.2342	200		27.2429	199
22.9073	196		23.2455	199		26.2541	198
21.9174	195		25.2567	198		31.2654	197
23.9275	194		29.2679	197		28.2767	196
22.9375	193		24.2792	196		27.2879	195
21.9476	192		24.2904	195		28.2992	194
27.9576	191		27.3016	194		26.3104	193
22.9677	190		25.3129	193		26.3217	192
26.9778	189		24.3241	192			191
22.9878	188			191		26.3442	190
21.9979	187		26.3465	190		29.3555	189
24.0079	186		25.3578	189		27.3667	188
23.018	185		25.369	188		32.378	187
26.0281	184		28.3802	187		28.3893	186
25.0381	183		27.3915	186		33.4005	185
24.0482	182		29.4027	185		27.4118	184
23.0582	181		25.4139	184		30.423	183
26.0683	180		26.4252	183		28.4343	182
24.0784	179		25.4364	182		32.4456	181
25.0884	178		28.4476	181		26.4568	180
24.0985	177		25.4588	180		29.4681	179
25.1085	176		25.4701	179		28.4793	178
24.1186	175		25.4813	178		32.4906	177
26.1287	174		25.4925	177		29.5019	176
24.1387	173		24.5038	176		30.5131	175
25.1488	172		28.515	175		27.5244	174
25.1588	171		24.5262	174			173
25.1689	170		27.5374	173		27.5469	172
25.179	169		23.5487	172		29.5582	171
24.189	168		25.5599	171		28.5694	170
26.1991	167		26.5711	170		29.5807	169
25.2091	166		24.5824	169		36.5919	168
27.2192	165		28.5936	168		30.6032	167
25.2293	164			167		31.6145	166
26.2393	163		25.6161	166		32.6257	165
26.2494	162		26.6273	165		31.637	164
26.2594	161		27.6385	164		32.6482	163
22.2695	160		27.6498	163		31.6595	162
24.2796	159		26.661	162		27.6708	161
25.2896	158		27.6722	161		28.682	160
28.2997	157		24.6834	160		27.6933	159
25.3097	156		23.6947	159		30.7045	158
26.3198	155		25.7059	158		28.7158	157
24.3299	154		24.7171	157		30.7271	156
26.3399	153		25.7284	156		28.7383	155
27.35	152		23.7396	155		28.7496	154
25.36	151		25.7508	154		31.7608	153
28.3701	150		27.7621	153		31.7721	152
27.3802	149		26.7733	152		30.7834	151
27.3902	148		27.7845	151		28.7946	150
24.4003	147		27.7957	150		31.8059	149
26.4103	146		26.807	149		33.8171	148
25.4204	145		27.8182	148		31.8284	147
24.4305	144		25.8294	147		30.8397	146
28.4405	143		26.8407	146		34.8509	145
25.4506	142		28.8519	145		29.8622	144
28.4606	141		26.8631	144			143
26.4707	140			143		29.8847	142
27.4808	139		26.8856	142		31.896	141
27.4908	138		26.8968	141		30.9072	140
29.5009	137		25.908	140		31.9185	139
27.5109	136		26.9193	139		33.9297	138
25.521	135		27.9305	138		28.941	137
25.5311	134		26.9417	137		33.9523	136
26.5411	133		28.953	136		28.9635	135
28.5512	132		25.9642	135		30.9748	134
27.5612	131		24.9754	134		29.986	133
28.5713	130		24.9867	133		32.9973	132
28.5814	129		28.9979	132		29.0086	131
27.5914	128		26.0091	131		29.0198	130
29.6015	127		27.0203	130		45.0311	129
26.6115	126		26.0316	129		29.0423	128
27.6216	125		27.0428	128		30.0536	127
26.6317	124		27.054	127		29.0649	126
28.6417	123		27.0653	126		31.0761	125
26.6518	122		27.0765	125		31.0874	124
26.6618	121		28.0877	124		30.0986	123
26.6719	120		25.099	123		29.1099	122
25.682	119		28.1102	122		28.1212	121
28.692	118		27.1214	121		27.1324	120
27.7021	117		25.1326	120		27.1437	119
30.7121	116		25.1439	119		29.1549	118
24.7222	115		28.1551	118		26.1662	117
24.7323	114		25.1663	117		28.1775	116
25.7423	113		25.1776	116		27.1887	115
27.7524	112		24.1888	115		28.2	114
28.7624	111		25.2	114		33.2112	113
26.7725	110		28.2112	113		28.2225	112
27.7826	109		27.2225	112		27.2338	111
25.7926	108		26.2337	111		28.245	110
28.8027	107		26.2449	110		28.2563	109
23.8127	106		27.2562	109		28.2675	108
25.8228	105		26.2674	108		26.2788	107
25.8329	104		25.2786	107		28.2901	106
28.8429	103		27.2899	106		27.3013	105
30.853	102		27.3011	105		29.3126	104
29.863	101		29.3123	104		28.3238	103
32.8731	100		27.3236	103		27.3351	102
26.8832	99		28.3348	102		31.3464	101
27.8932	98		30.346	101		30.3576	100
25.9033	97		30.3572	100		30.3689	99
25.9133	96		29.3685	99		28.3801	98
30.9234	95		27.3797	98		29.3914	97
27.9335	94		31.3909	97		27.4027	96
30.9435	93		28.4022	96			95
28.9536	92			95		28.4252	94
29.9636	91		28.4246	94		26.4364	93
29.9737	90		28.4359	93		28.4477	92
26.9838	89		28.4471	92		27.459	91
30.9938	88		27.4583	91		25.4702	90
32.0039	87		27.4695	90		24.4815	89
33.0139	86		27.4808	89		28.4927	88
29.024	85		30.492	88		27.504	87
29.0341	84		26.5032	87		29.5153	86
32.0441	83		28.5145	86		27.5265	85
30.0542	82		28.5257	85		23.5378	84
28.0642	81		25.5369	84		27.549	83
29.0743	80		27.5481	83		28.5603	82
29.0844	79		27.5594	82		27.5716	81
31.0944	78		26.5706	81		25.5828	80
37.1045	77		26.5818	80		26.5941	79
26.1145	76		26.5931	79		26.6053	78
31.1246	75		26.6043	78		24.6166	77
32.1347	74		25.6155	77		32.6279	76
29.1447	73		32.6268	76		28.6391	75
	72		27.638	75		29.6504	74
27.1648	71		29.6492	74		28.6616	73
27.1749	70		28.6605	73		29.6729	72
32.185	69		29.6717	72		24.6842	71
38.195	68		26.6829	71		24.6954	70
26.2051	67		24.6941	70		27.7067	69
27.2151	66		29.7054	69		28.7179	68
31.2252	65		30.7166	68		26.7292	67
29.2353	64		26.7278	67		26.7405	66
29.2453	63		26.7391	66		28.7517	65
29.2554	62		28.7503	65		24.763	64
28.2654	61		27.7615	64		27.7742	63
29.2755	60		28.7728	63		27.7855	62
29.2856	59		25.784	62		23.7968	61
25.2956	58		28.7952	61		25.808	60
27.3057	57		24.8064	60		25.8193	59
28.3157	56		25.8177	59		28.8305	58
30.3258	55		34.8289	58		24.8418	57
37.3359	54		26.8401	57		23.8531	56
28.3459	53		23.8514	56		27.8643	55
26.356	52		27.8626	55		27.8756	54
27.366	51		27.8738	54		23.8868	53
30.3761	50		23.885	53		25.8981	52
27.3862	49		24.8963	52		24.9094	51
26.3962	48		21.9075	51		23.9206	50
28.4063	47		23.9187	50		24.9319	49
27.4163	46		25.93	49		20.9431	48
31.4264	45		23.9412	48			47
28.4365	44			47		23.9657	46
30.4465	43		23.9637	46		25.9769	45
28.4566	42		27.9749	45		23.9882	44
28.4666	41		24.9861	44		22.9994	43
31.4767	40		24.9974	43		24.0107	42
28.4868	39		25.0086	42		25.022	41
26.4968	38		24.0198	41		27.0332	40
25.5069	37		28.031	40		26.0445	39
27.5169	36		27.0423	39		22.0557	38
26.527	35		21.0535	38		20.067	37
28.5371	34		24.0647	37		22.0783	36
26.5471	33		23.076	36		27.0895	35
23.5572	32		37.0872	35		23.1008	34
38.5672	31		25.0984	34		23.112	33
23.5773	30		23.1097	33		22.1233	32
24.5874	29		24.1209	32		21.1346	31
23.5974	28		25.1321	31		23.1458	30
25.6075	27		24.1433	30		19.1571	29
27.6175	26		23.1546	29		20.1683	28
28.6276	25		21.1658	28		19.1796	27
25.6377	24		26.177	27		23.1909	26
24.6477	23		27.1883	26		25.2021	25
29.6578	22		27.1995	25		22.2134	24
32.6678	21		28.2107	24		23.2246	23
38.6779	20		27.2219	23		28.2359	22
34.688	19		32.2332	22		32.2472	21
36.698	18		35.2444	21		30.2584	20
48.7081	17		31.2556	20		28.2697	19
44.7181	16		30.2669	19		28.2809	18
43.7282	15		29.2781	18		38.2922	17
42.7383	14		41.2893	17		37.3035	16
52.7483	13		38.3006	16		40.3147	15
54.7584	12			15		34.326	14
49.7684	11		35.323	14		41.3372	13
48.7785	10		45.3342	13		68.3485	12
40.7886	9		49.3455	12		55.3598	11
39.7986	8		47.3567	11		53.371	10
28.8087	7		38.3679	10		40.3823	9
24.8187	6		35.3792	9		35.3935	8
11.8288	5		39.3904	8		34.4048	7
9.83886	4		30.4016	7		22.4161	6
			21.4129	6		15.4273	5
			15.4241	5		7.43858	4
			11.4353	4

## Sheet: P180 LP3
ID			ID			ID
P180_LP3_B1			P180_LP3_B2			P180_LP3_B3
Volume (mL)	Radius (m)		Volume (mL)	Radius (m)		Volume (mL)	Radius (m)
28	483		19.1295	483		44.6	482
69.0118	482		41.1399	482		41.6115	481
67.0236	481		40.1504	481		44.6231	480
70.0355	480		42.1608	480		33.6346	479
46.0473	479		48.1712	479		24.6461	478
25.0591	478		22.1816	478		24.6576	477
27.0709	477		24.192	477		27.6691	476
26.0827	476		25.2025	476		32.6807	475
38.0946	475		27.2129	475		31.6922	474
31.1064	474		31.2233	474		27.7037	473
32.1182	473		31.2337	473		26.7152	472
28.13	472		26.2441	472		26.7267	471
23.1418	471		24.2546	471		25.7383	470
26.1537	470		24.265	470		34.7498	469
25.1655	469		25.2754	469		26.7613	468
28.1773	468		26.2858	468		25.7728	467
25.1891	467		22.2962	467		24.7843	466
25.2009	466		24.3067	466		24.7959	465
22.2128	465		23.3171	465		43.8074	464
24.2246	464		23.3275	464		25.8189	463
24.2364	463		22.3379	463		27.8304	462
27.2482	462		25.3483	462		25.8419	461
33.26	461		25.3588	461		27.8535	460
23.2719	460		23.3692	460		27.865	459
26.2837	459		27.3796	459		26.8765	458
23.2955	458		23.39	458		26.888	457
23.3073	457		22.4004	457		26.8995	456
25.3191	456		25.4109	456		35.9111	455
24.331	455		24.4213	455		27.9226	454
24.3428	454		25.4317	454		28.9341	453
23.3546	453			453		25.9456	452
24.3664	452		25.4525	452		24.9571	451
23.3782	451		24.463	451		24.9687	450
21.3901	450		23.4734	450			449
23.4019	449		22.4838	449		23.9917	448
22.4137	448		22.4942	448		25.0032	447
22.4255	447		24.5046	447		29.0147	446
24.4373	446		24.5151	446		25.0263	445
23.4492	445		25.5255	445		25.0378	444
23.461	444		24.5359	444		26.0493	443
21.4728	443		23.5463	443		25.0608	442
23.4846	442		23.5567	442		34.0723	441
23.4964	441		22.5672	441		26.0839	440
23.5083	440		25.5776	440			439
25.5201	439		24.588	439		26.1069	438
32.5319	438		26.5984	438		29.1184	437
23.5437	437		23.6088	437		27.1299	436
25.5555	436		25.6193	436		27.1415	435
28.5674	435		25.6297	435		30.153	434
	434			434		26.1645	433
22.591	433		24.6505	433		26.176	432
24.6028	432		22.6609	432		29.1875	431
27.6146	431		26.6714	431		26.1991	430
23.6265	430		23.6818	430		28.2106	429
25.6383	429		26.6922	429		28.2221	428
23.6501	428		24.7026	428		28.2336	427
24.6619	427		24.713	427		28.2451	426
25.6737	426		24.7235	426		29.2567	425
25.6856	425		25.7339	425		27.2682	424
26.6974	424		26.7443	424		27.2797	423
22.7092	423		22.7547	423		27.2912	422
23.721	422		23.7651	422			421
21.7328	421		23.7756	421		27.3143	420
	420		25.786	420		29.3258	419
24.7565	419		22.7964	419			418
25.7683	418		25.8068	418		29.3488	417
25.7801	417		26.8172	417		29.3603	416
26.7919	416		25.8277	416		27.3719	415
24.8038	415		26.8381	415		43.3834	414
26.8156	414		24.8485	414		30.3949	413
26.8274	413		26.8589	413		30.4064	412
25.8392	412		26.8693	412		29.4179	411
29.851	411			411		30.4295	410
25.8629	410		25.8902	410		29.441	409
30.8747	409		26.9006	409		28.4525	408
27.8865	408		26.911	408		28.464	407
25.8983	407		26.9214	407		29.4755	406
29.9101	406		27.9319	406		31.4871	405
25.922	405		25.9423	405		31.4986	404
23.9338	404		27.9527	404		31.5101	403
26.9456	403		28.9631	403		29.5216	402
25.9574	402		24.9735	402		32.5331	401
26.9692	401		26.984	401		31.5447	400
28.9811	400		26.9944	400		30.5562	399
26.9929	399		28.0048	399		31.5677	398
27.0047	398		25.0152	398		29.5792	397
24.0165	397		24.0256	397		29.5907	396
28.0283	396		26.0361	396		29.6023	395
30.0402	395		26.0465	395		30.6138	394
27.052	394		25.0569	394		34.6253	393
28.0638	393		26.0673	393		30.6368	392
25.0756	392		32.0777	392		32.6483	391
29.0874	391		26.0882	391		30.6599	390
29.0993	390		27.0986	390		29.6714	389
25.1111	389		26.109	389		30.6829	388
24.1229	388		22.1194	388		29.6944	387
26.1347	387		29.1298	387		30.7059	386
28.1465	386		27.1403	386		30.7175	385
29.1584	385		28.1507	385		32.729	384
25.1702	384		26.1611	384		30.7405	383
22.182	383			383		30.752	382
26.1938	382		25.1819	382		32.7635	381
28.2056	381		25.1924	381		32.7751	380
26.2175	380		26.2028	380		30.7866	379
29.2293	379		26.2132	379		30.7981	378
30.2411	378		26.2236	378		27.8096	377
32.2529	377		28.234	377		30.8211	376
30.2647	376		24.2445	376		33.8327	375
	375			375		30.8442	374
30.2884	374		27.2653	374		31.8557	373
29.3002	373		25.2757	373		29.8672	372
26.312	372		25.2861	372		31.8787	371
29.3238	371		24.2966	371		30.8903	370
27.3357	370		26.307	370		28.9018	369
27.3475	369		26.3174	369		30.9133	368
26.3593	368		27.3278	368		30.9248	367
30.3711	367		26.3382	367		29.9363	366
30.3829	366		25.3487	366		28.9479	365
26.3948	365		24.3591	365		31.9594	364
25.4066	364		23.3695	364		28.9709	363
24.4184	363		24.3799	363		31.9824	362
26.4302	362		25.3903	362		30.9939	361
25.442	361		25.4008	361		31.0055	360
29.4539	360		26.4112	360		31.017	359
29.4657	359		26.4216	359		32.0285	358
30.4775	358		25.432	358		32.04	357
27.4893	357		27.4424	357		33.0515	356
25.5011	356		24.4529	356		33.0631	355
28.513	355		26.4633	355		31.0746	354
26.5248	354		26.4737	354		32.0861	353
28.5366	353		24.4841	353		33.0976	352
28.5484	352		24.4945	352		32.1091	351
29.5602	351		26.505	351		33.1207	350
26.5721	350		24.5154	350		33.1322	349
25.5839	349		26.5258	349		33.1437	348
29.5957	348		22.5362	348		32.1552	347
28.6075	347		27.5466	347		31.1667	346
27.6193	346		24.5571	346		32.1783	345
25.6312	345		25.5675	345		31.1898	344
28.643	344		26.5779	344		33.2013	343
29.6548	343		25.5883	343		29.2128	342
21.6666	342		23.5987	342		32.2243	341
26.6784	341		22.6092	341		31.2359	340
27.6903	340		25.6196	340		31.2474	339
30.7021	339		25.63	339		32.2589	338
29.7139	338		26.6404	338		34.2704	337
28.7257	337		23.6508	337		30.2819	336
29.7375	336		26.6613	336		31.2935	335
30.7494	335		29.6717	335		30.305	334
29.7612	334		24.6821	334		30.3165	333
28.773	333		24.6925	333		29.328	332
26.7848	332		26.7029	332		27.3395	331
26.7966	331		25.7134	331			330
	330			330		31.3626	329
34.8203	329		27.7342	329		31.3741	328
28.8321	328		22.7446	328		29.3856	327
	327			327		28.3971	326
25.8557	326		28.7655	326		29.4087	325
26.8676	325		25.7759	325		30.4202	324
26.8794	324		26.7863	324		30.4317	323
25.8912	323		24.7967	323		31.4432	322
30.903	322		23.8071	322		29.4547	321
28.9148	321		25.8176	321		29.4663	320
28.9267	320		26.828	320		30.4778	319
23.9385	319		22.8384	319		29.4893	318
27.9503	318		27.8488	318		29.5008	317
27.9621	317		25.8592	317		30.5123	316
29.9739	316		25.8697	316		28.5239	315
27.9858	315		26.8801	315		31.5354	314
27.9976	314		28.8905	314		32.5469	313
27.0094	313		25.9009	313		30.5584	312
27.0212	312		26.9113	312		29.5699	311
25.033	311		26.9218	311		30.5815	310
26.0449	310		24.9322	310		29.593	309
28.0567	309		24.9426	309		31.6045	308
25.0685	308		26.953	308		30.616	307
27.0803	307		26.9634	307		29.6275	306
27.0921	306		26.9739	306		30.6391	305
26.104	305		26.9843	305		30.6506	304
32.1158	304		28.9947	304		29.6621	303
28.1276	303		26.0051	303		30.6736	302
28.1394	302		27.0155	302		29.6851	301
32.1512	301		27.026	301		30.6967	300
28.1631	300		29.0364	300		31.7082	299
29.1749	299		26.0468	299		29.7197	298
25.1867	298		24.0572	298		29.7312	297
29.1985	297		27.0676	297		28.7427	296
32.2103	296		28.0781	296		29.7543	295
26.2222	295		25.0885	295		29.7658	294
29.234	294		27.0989	294		27.7773	293
38.2458	293		30.1093	293		30.7888	292
27.2576	292		24.1197	292		31.8003	291
26.2694	291		25.1302	291		30.8119	290
27.2813	290		28.1406	290		30.8234	289
25.2931	289		25.151	289		29.8349	288
27.3049	288		26.1614	288		32.8464	287
29.3167	287		27.1718	287		29.8579	286
26.3285	286		27.1823	286		30.8695	285
28.3404	285		24.1927	285		29.881	284
26.3522	284		26.2031	284		29.8925	283
30.364	283		28.2135	283			282
29.3758	282		24.2239	282		28.9155	281
28.3876	281		26.2344	281		30.9271	280
28.3995	280		25.2448	280		30.9386	279
29.4113	279		28.2552	279		27.9501	278
29.4231	278		26.2656	278		29.9616	277
31.4349	277		26.276	277		28.9731	276
25.4467	276		23.2865	276		29.9847	275
27.4586	275		24.2969	275		27.9962	274
26.4704	274		25.3073	274		29.0077	273
23.4822	273		24.3177	273		30.0192	272
27.494	272		26.3281	272		29.0307	271
27.5058	271		26.3386	271		31.0423	270
28.5177	270		26.349	270		28.0538	269
28.5295	269		26.3594	269		30.0653	268
29.5413	268		25.3698	268		31.0768	267
27.5531	267		25.3802	267		31.0883	266
26.5649	266		26.3907	266		30.0999	265
35.5768	265		28.4011	265		31.1114	264
32.5886	264		28.4115	264		29.1229	263
31.6004	263		27.4219	263		31.1344	262
28.6122	262		26.4323	262		30.1459	261
28.624	261		25.4428	261		32.1575	260
27.6359	260		26.4532	260		32.169	259
26.6477	259		25.4636	259		31.1805	258
32.6595	258		26.474	258		29.192	257
27.6713	257		25.4844	257		30.2035	256
30.6831	256		25.4949	256		29.2151	255
27.695	255		23.5053	255		30.2266	254
28.7068	254		26.5157	254		28.2381	253
24.7186	253		25.5261	253		29.2496	252
26.7304	252		23.5365	252		31.2611	251
27.7422	251		24.547	251		32.2727	250
28.7541	250		25.5574	250			249
29.7659	249		28.5678	249		31.2957	248
28.7777	248		26.5782	248		30.3072	247
29.7895	247		27.5886	247		30.3187	246
31.8013	246		26.5991	246		29.3303	245
27.8132	245		24.6095	245		31.3418	244
35.825	244		30.6199	244		31.3533	243
31.8368	243		26.6303	243		31.3648	242
30.8486	242			242		31.3763	241
	241		28.6512	241		31.3879	240
29.8723	240		26.6616	240		30.3994	239
32.8841	239		25.672	239		31.4109	238
28.8959	238		26.6824	238		30.4224	237
31.9077	237		28.6928	237		27.4339	236
30.9195	236		26.7033	236		31.4455	235
28.9314	235		25.7137	235			234
31.9432	234		24.7241	234		28.4685	233
30.955	233		45.7345	233		31.48	232
29.9668	232		25.7449	232		31.4915	231
27.9786	231		25.7554	231		32.5031	230
32.9905	230		27.7658	230		32.5146	229
33.0023	229		27.7762	229		33.5261	228
31.0141	228		27.7866	228		31.5376	227
30.0259	227		29.797	227		30.5491	226
35.0377	226		28.8075	226		30.5607	225
33.0496	225		26.8179	225		30.5722	224
36.0614	224		27.8283	224		31.5837	223
31.0732	223		24.8387	223		32.5952	222
32.085	222		26.8491	222		30.6067	221
30.0968	221		26.8596	221		30.6183	220
31.1087	220		24.87	220		32.6298	219
34.1205	219		27.8804	219		29.6413	218
30.1323	218		24.8908	218		30.6528	217
31.1441	217		46.9012	217		31.6643	216
29.1559	216		24.9117	216		34.6759	215
28.1678	215		23.9221	215		31.6874	214
31.1796	214		26.9325	214		33.6989	213
32.1914	213		24.9429	213		32.7104	212
30.2032	212		24.9533	212		33.7219	211
31.215	211		25.9638	211		31.7335	210
31.2269	210		29.9742	210		31.745	209
33.2387	209		26.9846	209		33.7565	208
32.2505	208		25.995	208		31.768	207
34.2623	207		26.0054	207		58.7795	206
31.2741	206		25.0159	206		30.7911	205
29.286	205		25.0263	205		31.8026	204
34.2978	204		27.0367	204		35.8141	203
31.3096	203		34.0471	203		32.8256	202
29.3214	202		29.0575	202		33.8371	201
30.3332	201			201		31.8487	200
34.3451	200		27.0784	200		32.8602	199
36.3569	199		26.0888	199		30.8717	198
35.3687	198		25.0992	198		33.8832	197
29.3805	197		24.1096	197		31.8947	196
32.3923	196		25.1201	196		32.9063	195
31.4042	195		26.1305	195		19.9178	194
31.416	194		25.1409	194		33.9293	193
31.4278	193		25.1513	193		33.9408	192
30.4396	192		23.1617	192		25	191
33.4514	191		26.1722	191		28	190
32.4633	190		27.1826	190		23	189
33.4751	189		26.193	189		24	188
32.4869	188		25.2034	188		24	187
32.4987	187		24.2138	187		22	186
28.5105	186		23.2243	186		24	185
	185			185		23	184
33.5342	184		23.2451	184		25	183
30.546	183		25.2555	183		25	182
29.5578	182		25.2659	182		26	181
31.5696	181		26.2764	181		24	180
32.5815	180		28.2868	180		22	179
29.5933	179		27.2972	179		21	178
31.6051	178		24.3076	178		24	177
29.6169	177		24.318	177		26	176
35.6287	176		26.3285	176		23	175
29.6406	175		25.3389	175		21	174
28.6524	174		26.3493	174		24	173
35.6642	173		28.3597	173		23	172
35.676	172		26.3701	172		22	171
26.6878	171		28.3806	171		22	170
30.6997	170		23.391	170		21	169
29.7115	169		23.4014	169		22	168
29.7233	168		25.4118	168		24	167
27.7351	167		24.4222	167		22	166
31.7469	166		26.4327	166		22	165
29.7588	165		25.4431	165		25	164
31.7706	164		30.4535	164		25	163
31.7824	163		23.4639	163			162
32.7942	162		24.4743	162		25	161
34.806	161		26.4848	161			160
31.8179	160		25.4952	160		22	159
30.8297	159		24.5056	159		25	158
30.8415	158		25.516	158		24	157
34.8533	157		31.5264	157		25	156
28.8651	156		25.5369	156		23	155
32.877	155		25.5473	155		24	154
35.8888	154		25.5577	154		53	153
32.9006	153		24.5681	153		23	152
36.9124	152		23.5785	152		25	151
29.9242	151		25.589	151		24	150
38.9361	150		25.5994	150		24	149
32.9479	149		26.6098	149		22	148
30.9597	148		24.6202	148		3	147
30.9715	147		24.6306	147		24	146
30.9833	146		24.6411	146		23	145
35.9952	145		25.6515	145		56	144
30.007	144		24.6619	144		26	143
26.0188	143		22.6723	143		3	142
25.0306	142		24.6827	142		25	141
28.0424	141		25.6932	141		24	140
34.0543	140		25.7036	140		23	139
30.0661	139		24.714	139		21	138
28.0779	138		23.7244	138			137
	137			137		21	136
30.1015	136		23.7453	136		24	135
32.1134	135		23.7557	135		24	134
34.1252	134		24.7661	134		24	133
32.137	133		24.7765	133		24	132
33.1488	132		26.7869	132		25	131
32.1606	131		25.7974	131		23	130
30.1725	130		24.8078	130		22	129
33.1843	129		25.8182	129		24	128
31.1961	128		25.8286	128		24	127
40.2079	127		22.839	127		24	126
32.2197	126		24.8495	126		23	125
29.2316	125		24.8599	125		22	124
31.2434	124		25.8703	124		22	123
28.2552	123		23.8807	123		21	122
31.267	122		25.8911	122		22	121
29.2788	121		23.9016	121		21	120
31.2907	120		23.912	120		22	119
27.3025	119		22.9224	119		22	118
26.3143	118		24.9328	118		20	117
30.3261	117		24.9432	117		22	116
30.3379	116		24.9537	116		22	115
28.3498	115		24.9641	115		22	114
30.3616	114		23.9745	114		21	113
28.3734	113		25.9849	113		23	112
29.3852	112		24.9953	112		22	111
28.397	111		24.0058	111		22	110
27.4089	110		23.0162	110		23	109
27.4207	109		26.0266	109		23	108
27.4325	108		24.037	108		22	107
27.4443	107		24.0474	107		21	106
27.4561	106		23.0579	106		28	105
24.468	105		23.0683	105		21	104
27.4798	104		24.0787	104		23	103
26.4916	103		23.0891	103		22	102
	102		24.0995	102		22	101
27.5152	101		23.11	101		21	100
26.5271	100		26.1204	100		19	99
29.5389	99		23.1308	99		23	98
22.5507	98		21.1412	98		23	97
26.5625	97		22.1516	97		23	96
25.5743	96		23.1621	96		22	95
25.5862	95		23.1725	95		27	94
24.598	94		22.1829	94		27	93
28.6098	93		29.1933	93		25	92
27.6216	92		25.2037	92		21	91
26.6334	91		25.2142	91		25	90
28.6453	90		26.2246	90			89
	89			89		22	88
27.6689	88		25.2454	88		23	87
23.6807	87		24.2558	87		22	86
25.6925	86		25.2663	86		27	85
27.7044	85		24.2767	85		23	84
31.7162	84		25.2871	84		22	83
30.728	83		25.2975	83		22	82
29.7398	82		23.3079	82		26	81
24.7516	81		23.3184	81		22	80
25.7635	80		23.3288	80		25	79
30.7753	79		26.3392	79		23	78
29.7871	78		27.3496	78		25	77
26.7989	77		25.36	77		27	76
32.8107	76		27.3705	76		28	75
27.8226	75		24.3809	75		22	74
32.8344	74		27.3913	74		24	73
32.8462	73		28.4017	73		25	72
28.858	72		26.4121	72		27	71
25.8698	71		25.4226	71		30	70
26.8817	70		25.433	70		23	69
30.8935	69		28.4434	69		22	68
27.9053	68		27.4538	68		25	67
26.9171	67		24.4642	67		30	66
25.9289	66		23.4747	66		24	65
28.9408	65		27.4851	65		22	64
32.9526	64		29.4955	64		23	63
27.9644	63		25.5059	63		26	62
30.9762	62		25.5163	62		26	61
29.988	61		26.5268	61		25	60
26.9999	60		25.5372	60		26	59
28.0117	59		27.5476	59		27	58
27.0235	58		26.558	58		38	57
26.0353	57		26.5684	57		25	56
35.0471	56		27.5789	56		24	55
26.059	55		26.5893	55		25	54
	54		25.5997	54		29	53
25.0826	53		23.6101	53		27	52
27.0944	52		24.6205	52		24	51
29.1062	51		25.631	51		23	50
32.1181	50		24.6414	50		24	49
29.1299	49		25.6518	49		27	48
27.1417	48		23.6622	48		25	47
26.1535	47		31.6726	47		24	46
	46		25.6831	46			45
23.1772	45		23.6935	45		23	44
28.189	44		25.7039	44		25	43
30.2008	43		26.7143	43		25	42
33.2126	42		25.7247	42		24	41
25.2244	41		22.7352	41		23	40
27.2363	40		23.7456	40		22	39
27.2481	39		22.756	39		26	38
30.2599	38		24.7664	38		23	37
29.2717	37		22.7768	37		22	36
24.2835	36		21.7873	36		23	35
26.2954	35		23.7977	35		24	34
26.3072	34		23.8081	34		28	33
29.319	33		22.8185	33		21	32
22.3308	32		21.8289	32		21	31
20.3426	31		22.8394	31		23	30
23.3545	30		21.8498	30		23	29
24.3663	29		21.8602	29		24	28
31.3781	28		25.8706	28		22	27
25.3899	27		22.881	27		22	26
24.4017	26		23.8915	26		22	25
26.4136	25		25.9019	25		22	24
27.4254	24		32.9123	24		21	23
21.4372	23		20.9227	23		20	22
19.449	22		21.9331	22		21	21
21.4608	21		23.9436	21		20	20
22.4727	20		20.954	20		20	19
22.4845	19		21.9644	19		20	18
18.4963	18		19.9748	18		21	17
17.5081	17		21.9852	17		21	16
19.5199	16		22.9957	16		24	15
24.5318	15		30.0061	15		24	14
22.5436	14		21.0165	14		24	13
20.5554	13		22.0269	13		18	12
21.5672	12		24.0373	12		23	11
24.579	11		25.0478	11		28	10
30.5909	10		25.0582	10		26	9
22.6027	9		24.0686	9		25	8
21.6145	8		28.079	8		28	7
27.6263	7		29.0894	7		35	6
44.6381	6		60.0999	6		31	5
26.65	5		27.1103	5		19	4
24.6618	4		34.1207	4

## Sheet: P180 LP4
ID			ID			ID
P180_LP4_B1			P180_LP4_B2			P180_LP4_B3
Volume (mL)	Radius (m)		Volume (mL)	Radius (m)		Volume (mL)	Radius (m)
18.7	485		30	481		22	484
27.7328	484		29.0104	480		37.0115	483
38.7576	483		38.0208	479		37.023	482
45.7825	482		41.0313	478		38.0346	481
30.8073	481		40.0417	477		39.0461	480
19.8321	480		22.0521	476			479
22.8569	479		24.0625	475		31.0691	478
21.8817	478		22.0729	474		21.0806	477
26.9066	477		26.0834	473		23.0922	476
25.9314	476		27.0938	472		23.1037	475
21.9562	475		18.1042	471		28.1152	474
21.981	474		23.1146	470		28.1267	473
23.0059	473		26.125	469		24.1382	472
21.0307	472		20.1355	468		24.1498	471
	471		21.1459	467		25.1613	470
21.0803	470		20.1563	466		23.1728	469
21.1051	469		22.1667	465			468
21.13	468		21.1771	464		21.1958	467
21.1548	467		21.1876	463		22.2074	466
23.1796	466		22.198	462		23.2189	465
24.2044	465		20.2084	461		23.2304	464
25.2293	464		22.2188	460		23.2419	463
24.2541	463		21.2292	459		25.2534	462
23.2789	462			458		26.265	461
	461		23.2501	457		22.2765	460
26.3285	460		20.2605	456		25.288	459
21.3534	459		22.2709	455		22.2995	458
23.3782	458		22.2813	454		22.311	457
24.403	457		19.2918	453		23.3226	456
23.4278	456		20.3022	452		24.3341	455
22.4526	455		23.3126	451		24.3456	454
26.4775	454		19.323	450		23.3571	453
23.5023	453		20.3334	449		23.3686	452
24.5271	452		21.3439	448		22.3802	451
24.5519	451		18.3543	447		22.3917	450
23.5768	450		18.3647	446		21.4032	449
23.6016	449		19.3751	445		22.4147	448
24.6264	448		22.3855	444		22.4262	447
28.6512	447		19.396	443		27.4378	446
24.676	446		21.4064	442		24.4493	445
24.7009	445		19.4168	441		24.4608	444
25.7257	444		20.4272	440		23.4723	443
23.7505	443		21.4376	439		22.4838	442
26.7753	442		19.4481	438		23.4954	441
24.8002	441		20.4585	437		24.5069	440
24.825	440		19.4689	436		23.5184	439
26.8498	439		22.4793	435		22.5299	438
25.8746	438		22.4897	434		23.5414	437
27.8994	437		23.5002	433		26.553	436
27.9243	436		20.5106	432		24.5645	435
24.9491	435		21.521	431		25.576	434
26.9739	434		24.5314	430		27.5875	433
29.9987	433		20.5418	429		23.599	432
23.0236	432		31.5523	428		24.6106	431
24.0484	431		22.5627	427		24.6221	430
26.0732	430		19.5731	426		25.6336	429
27.098	429		21.5835	425		24.6451	428
26.1228	428		19.5939	424		24.6566	427
24.1477	427		23.6044	423		27.6682	426
28.1725	426		21.6148	422		24.6797	425
28.1973	425		20.6252	421		23.6912	424
27.2221	424		19.6356	420		21.7027	423
25.247	423			419		21.7142	422
	422		20.6565	418		24.7258	421
25.2966	421		21.6669	417		23.7373	420
28.3214	420		22.6773	416			419
28.3462	419		24.6877	415		24.7603	418
28.3711	418		24.6981	414		25.7718	417
28.3959	417		21.7086	413		24.7834	416
25.4207	416		24.719	412		23.7949	415
27.4455	415		22.7294	411		25.8064	414
27.4704	414		24.7398	410		25.8179	413
30.4952	413		22.7502	409		27.8294	412
27.52	412		23.7607	408		28.841	411
29.5448	411		25.7711	407		24.8525	410
27.5696	410		22.7815	406		24.864	409
26.5945	409		26.7919	405		24.8755	408
28.6193	408		23.8023	404		23.887	407
27.6441	407		25.8128	403		24.8986	406
28.6689	406		24.8232	402		25.9101	405
28.6937	405		24.8336	401		25.9216	404
29.7186	404		24.844	400		27.9331	403
28.7434	403		27.8544	399		27.9446	402
29.7682	402		24.8649	398		27.9562	401
26.793	401		24.8753	397		27.9677	400
29.8179	400		22.8857	396		26.9792	399
26.8427	399		24.8961	395		25.9907	398
30.8675	398		26.9065	394		22.0022	397
29.8923	397		28.917	393		28.0138	396
31.9171	396		26.9274	392		28.0253	395
31.942	395		24.9378	391		28.0368	394
33.9668	394		24.9482	390		26.0483	393
28.9916	393		23.9586	389		29.0598	392
28.0164	392		24.9691	388		31.0714	391
29.0413	391		24.9795	387		24.0829	390
31.0661	390		26.9899	386		25.0944	389
28.0909	389		27.0003	385		25.1059	388
29.1157	388		25.0107	384		28.1174	387
29.1405	387		29.0212	383		27.129	386
30.1654	386		27.0316	382		26.1405	385
28.1902	385		25.042	381		27.152	384
31.215	384		26.0524	380		27.1635	383
29.2398	383		25.0628	379		25.175	382
28.2647	382		28.0733	378		29.1866	381
31.2895	381			377		26.1981	380
	380		26.0941	376		29.2096	379
30.3391	379		23.1045	375		26.2211	378
27.3639	378			374		24.2326	377
	377		29.1254	373		24.2442	376
32.4136	376		25.1358	372		26.2557	375
29.4384	375		27.1462	371			374
27.4632	374		26.1566	370		24.2787	373
28.4881	373		29.167	369		27.2902	372
33.5129	372		29.1775	368		27.3018	371
32.5377	371		27.1879	367		27.3133	370
31.5625	370		28.1983	366		26.3248	369
34.5873	369		40.2087	365		27.3363	368
31.6122	368		30.2191	364		24.3478	367
32.637	367		27.2296	363		25.3594	366
31.6618	366		30.24	362		24.3709	365
30.6866	365		26.2504	361		24.3824	364
27.7115	364		28.2608	360		26.3939	363
28.7363	363		26.2712	359		26.4054	362
31.7611	362		25.2817	358		27.417	361
28.7859	361		28.2921	357		26.4285	360
27.8107	360		24.3025	356		26.44	359
29.8356	359		25.3129	355		26.4515	358
29.8604	358		26.3233	354		25.463	357
28.8852	357		29.3338	353		28.4746	356
30.91	356		27.3442	352		29.4861	355
30.9348	355		26.3546	351		26.4976	354
32.9597	354		30.365	350		27.5091	353
34.9845	353		27.3754	349		27.5206	352
30.0093	352		38.3859	348		28.5322	351
31.0341	351		25.3963	347		27.5437	350
30.059	350		28.4067	346		26.5552	349
33.0838	349		26.4171	345		24.5667	348
29.1086	348		25.4275	344		27.5782	347
29.1334	347		22.438	343		26.5898	346
28.1582	346		28.4484	342		25.6013	345
32.1831	345		26.4588	341		26.6128	344
29.2079	344		23.4692	340		25.6243	343
26.2327	343		30.4796	339		23.6358	342
33.2575	342		27.4901	338		26.6474	341
30.2824	341		27.5005	337		26.6589	340
30.3072	340		26.5109	336		25.6704	339
31.332	339		27.5213	335		26.6819	338
31.3568	338		24.5317	334		27.6934	337
28.3816	337		25.5422	333		25.705	336
26.4065	336		25.5526	332		27.7165	335
28.4313	335		26.563	331		25.728	334
28.4561	334		25.5734	330		25.7395	333
32.4809	333			329		25.751	332
	332		25.5943	328		24.7626	331
31.5306	331		29.6047	327		24.7741	330
28.5554	330		25.6151	326		33.7856	329
29.5802	329		26.6255	325		24.7971	328
30.605	328		25.6359	324		25.8086	327
28.6299	327		28.6464	323		24.8202	326
30.6547	326		24.6568	322		26.8317	325
29.6795	325		25.6672	321		25.8432	324
31.7043	324		26.6776	320		23.8547	323
27.7292	323		26.688	319		24.8662	322
28.754	322		25.6985	318		25.8778	321
28.7788	321		25.7089	317		25.8893	320
28.8036	320		22.7193	316		25.9008	319
25.8284	319		24.7297	315		23.9123	318
28.8533	318		23.7401	314		23.9238	317
27.8781	317		24.7506	313		24.9354	316
26.9029	316		27.761	312		23.9469	315
31.9277	315		25.7714	311		24.9584	314
28.9526	314		24.7818	310		26.9699	313
32.9774	313		25.7922	309		24.9814	312
29.0022	312		24.8027	308		25.993	311
31.027	311		23.8131	307		26.0045	310
29.0518	310		25.8235	306		25.016	309
28.0767	309		25.8339	305		24.0275	308
32.1015	308		27.8443	304		26.039	307
31.1263	307		26.8548	303		26.0506	306
29.1511	306		25.8652	302		25.0621	305
29.1759	305		22.8756	301		27.0736	304
30.2008	304		25.886	300		25.0851	303
27.2256	303		25.8964	299		28.0966	302
27.2504	302		25.9069	298		25.1082	301
31.2752	301		26.9173	297		25.1197	300
29.3001	300		25.9277	296		26.1312	299
29.3249	299		23.9381	295		26.1427	298
28.3497	298		23.9485	294		24.1542	297
28.3745	297		24.959	293		24.1658	296
29.3993	296		26.9694	292		28.1773	295
31.4242	295		25.9798	291		24.1888	294
27.449	294		25.9902	290		25.2003	293
29.4738	293		28.0006	289		25.2118	292
29.4986	292		26.0111	288		25.2234	291
29.5235	291		27.0215	287		25.2349	290
28.5483	290		26.0319	286		25.2464	289
27.5731	289		29.0423	285		25.2579	288
30.5979	288		25.0527	284		25.2694	287
27.6227	287		25.0632	283		24.281	286
26.6476	286		25.0736	282		25.2925	285
29.6724	285			281		24.304	284
	284		26.0944	280		24.3155	283
29.722	283			279		24.327	282
	282		25.1153	278		26.3386	281
28.7717	281		28.1257	277		25.3501	280
30.7965	280		25.1361	276		27.3616	279
30.8213	279		22.1465	275		24.3731	278
28.8461	278		27.1569	274		24.3846	277
26.871	277		27.1674	273		23.3962	276
27.8958	276		25.1778	272		23.4077	275
28.9206	275		27.1882	271		22.4192	274
29.9454	274		24.1986	270		24.4307	273
26.9703	273		26.209	269		25.4422	272
28.9951	272		26.2195	268		24.4538	271
28.0199	271		25.2299	267		25.4653	270
28.0447	270		26.2403	266		24.4768	269
30.0695	269		25.2507	265		23.4883	268
27.0944	268		27.2611	264		23.4998	267
30.1192	267		26.2716	263		24.5114	266
27.144	266		26.282	262		25.5229	265
27.1688	265		25.2924	261		23.5344	264
29.1937	264		25.3028	260		22.5459	263
28.2185	263		25.3132	259		24.5574	262
29.2433	262		26.3237	258		24.569	261
29.2681	261		24.3341	257		24.5805	260
26.2929	260		28.3445	256		25.592	259
31.3178	259		27.3549	255		23.6035	258
29.3426	258		25.3653	254		23.615	257
29.3674	257		26.3758	253		23.6266	256
29.3922	256		23.3862	252		24.6381	255
28.417	255		23.3966	251		23.6496	254
28.4419	254		27.407	250		23.6611	253
29.4667	253		26.4174	249		23.6726	252
29.4915	252		28.4279	248		22.6842	251
29.5163	251		27.4383	247		24.6957	250
28.5412	250		25.4487	246		24.7072	249
27.566	249		25.4591	245		22.7187	248
26.5908	248		24.4695	244		24.7302	247
26.6156	247		26.48	243		22.7418	246
28.6404	246		25.4904	242		24.7533	245
28.6653	245		27.5008	241		24.7648	244
29.6901	244		28.5112	240		23.7763	243
30.7149	243		27.5216	239		23.7878	242
30.7397	242		27.5321	238		22.7994	241
27.7646	241		28.5425	237		25.8109	240
29.7894	240		27.5529	236		24.8224	239
28.8142	239		29.5633	235		24.8339	238
27.839	238		24.5737	234		25.8454	237
27.8638	237		23.5842	233		21.857	236
25.8887	236		28.5946	232		20.8685	235
26.9135	235		24.605	231		23.88	234
24.9383	234		28.6154	230		22.8915	233
28.9631	233		28.6258	229		22.903	232
30.988	232		29.6363	228		24.9146	231
31.0128	231		29.6467	227		24.9261	230
31.0376	230		28.6571	226		24.9376	229
32.0624	229		26.6675	225		24.9491	228
30.0872	228		28.6779	224		24.9606	227
30.1121	227		30.6884	223		22.9722	226
33.1369	226		26.6988	222		22.9837	225
31.1617	225		26.7092	221		22.9952	224
29.1865	224		27.7196	220		23.0067	223
30.2114	223		27.73	219		24.0182	222
29.2362	222		27.7405	218		23.0298	221
31.261	221		26.7509	217		23.0413	220
32.2858	220		24.7613	216		24.0528	219
27.3106	219		25.7717	215		22.0643	218
27.3355	218		26.7821	214		27.0758	217
28.3603	217		26.7926	213		22.0874	216
28.3851	216		26.803	212		24.0989	215
	215		28.8134	211		23.1104	214
31.4348	214		25.8238	210		24.1219	213
29.4596	213			209		23.1334	212
	212		27.8447	208		25.145	211
28.5092	211		28.8551	207		25.1565	210
31.534	210		29.8655	206		26.168	209
30.5589	209		26.8759	205		24.1795	208
27.5837	208		26.8863	204		24.191	207
29.6085	207		29.8968	203		25.2026	206
32.6333	206		28.9072	202		24.2141	205
29.6581	205		27.9176	201		24.2256	204
28.683	204		25.928	200		26.2371	203
24.7078	203		29.9384	199		24.2486	202
29.7326	202		26.9489	198		25.2602	201
28.7574	201		26.9593	197		25.2717	200
29.7823	200		25.9697	196		24.2832	199
26.8071	199		27.9801	195		26.2947	198
30.8319	198		29.9905	194		26.3062	197
30.8567	197		27.001	193		27.3178	196
29.8815	196		27.0114	192		26.3293	195
26.9064	195		28.0218	191		26.3408	194
29.9312	194		29.0322	190		26.3523	193
30.956	193		28.0426	189		27.3638	192
27.9808	192		28.0531	188		26.3754	191
29.0057	191		29.0635	187			190
29.0305	190		29.0739	186		25.3984	189
29.0553	189		26.0843	185		25.4099	188
27.0801	188			184		27.4214	187
	187		29.1052	183		26.433	186
30.1298	186		29.1156	182			185
30.1546	185		28.126	181		26.456	184
31.1794	184		29.1364	180		28.4675	183
30.2042	183		32.1468	179		27.479	182
33.2291	182		28.1573	178		25.4906	181
31.2539	181		27.1677	177		31.5021	180
30.2787	180		26.1781	176		27.5136	179
28.3035	179		28.1885	175		31.5251	178
30.3283	178		28.1989	174		27.5366	177
29.3532	177		30.2094	173		29.5482	176
30.378	176		31.2198	172		28.5597	175
31.4028	175		30.2302	171		28.5712	174
30.4276	174		29.2406	170		28.5827	173
29.4525	173		27.251	169		28.5942	172
29.4773	172		26.2615	168		27.6058	171
28.5021	171		27.2719	167		27.6173	170
28.5269	170		29.2823	166		30.6288	169
29.5517	169		29.2927	165		28.6403	168
28.5766	168		28.3031	164		28.6518	167
29.6014	167		36.3136	163		27.6634	166
32.6262	166		40.324	162		26.6749	165
29.651	165		26.3344	161		26.6864	164
26.6759	164		29.3448	160		26.6979	163
30.7007	163		26.3552	159		28.7094	162
29.7255	162		27.3657	158		28.721	161
29.7503	161		29.3761	157		30.7325	160
30.7751	160		30.3865	156		28.744	159
30.8	159		27.3969	155		26.7555	158
30.8248	158		29.4073	154		29.767	157
29.8496	157		30.4178	153		28.7786	156
32.8744	156		29.4282	152		30.7901	155
33.8992	155		26.4386	151		28.8016	154
30.9241	154		26.449	150		28.8131	153
27.9489	153		29.4594	149		27.8246	152
28.9737	152		28.4699	148		28.8362	151
27.9985	151		28.4803	147		30.8477	150
28.0234	150		28.4907	146		28.8592	149
29.0482	149		27.5011	145		27.8707	148
29.073	148		28.5115	144		26.8822	147
28.0978	147		27.522	143		30.8938	146
30.1226	146		28.5324	142		27.9053	145
29.1475	145		29.5428	141		30.9168	144
29.1723	144		29.5532	140		29.9283	143
30.1971	143		27.5636	139		29.9398	142
30.2219	142		27.5741	138		28.9514	141
27.2468	141		24.5845	137		27.9629	140
27.2716	140		26.5949	136		28.9744	139
	139		27.6053	135		26.9859	138
29.3212	138		26.6157	134			137
31.346	137		27.6262	133		30.009	136
29.3709	136		28.6366	132		27.0205	135
28.3957	135		29.647	131		29.032	134
27.4205	134		28.6574	130		28.0435	133
28.4453	133		31.6678	129		31.055	132
31.4702	132		27.6783	128		30.0666	131
34.495	131		26.6887	127		33.0781	130
29.5198	130		24.6991	126		29.0896	129
27.5446	129		26.7095	125		28.1011	128
27.5694	128		27.7199	124		30.1126	127
28.5943	127		27.7304	123		29.1242	126
29.6191	126		28.7408	122		28.1357	125
26.6439	125		26.7512	121		28.1472	124
29.6687	124		27.7616	120		30.1587	123
27.6936	123		24.772	119		26.1702	122
29.7184	122		27.7825	118		28.1818	121
28.7432	121		26.7929	117		28.1933	120
27.768	120		28.8033	116		29.2048	119
28.7928	119		26.8137	115		29.2163	118
32.8177	118		27.8241	114			117
26.8425	117		28.8346	113		28.2394	116
29.8673	116		21.845	112		29.2509	115
	115		28.8554	111		31.2624	114
33.917	114		26.8658	110		27.2739	113
29.9418	113		28.8762	109		28.2854	112
31.9666	112		27.8867	108		28.297	111
30.9914	111		26.8971	107			110
27.0162	110		28.9075	106		28.32	109
31.0411	109		26.9179	105		28.3315	108
28.0659	108		26.9283	104		29.343	107
31.0907	107		27.9388	103		27.3546	106
31.1155	106		29.9492	102		28.3661	105
29.1403	105		25.9596	101		27.3776	104
28.1652	104		26.97	100		27.3891	103
28.19	103		23.9804	99		28.4006	102
32.2148	102		25.9909	98		27.4122	101
29.2396	101		25.0013	97		26.4237	100
30.2645	100		26.0117	96		24.4352	99
28.2893	99		28.0221	95		26.4467	98
28.3141	98		27.0325	94		28.4582	97
29.3389	97		29.043	93		28.4698	96
33.3637	96		28.0534	92		28.4813	95
31.3886	95		29.0638	91		31.4928	94
30.4134	94		26.0742	90		31.5043	93
31.4382	93			89		28.5158	92
	92		24.0951	88		26.5274	91
47.4879	91		26.1055	87		25.5389	90
29.5127	90		26.1159	86			89
29.5375	89		25.1263	85		29.5619	88
32.5623	88		23.1367	84		28.5734	87
34.5871	87		24.1472	83		28.585	86
31.612	86			82		30.5965	85
	85		25.168	81		28.608	84
34.6616	84		26.1784	80		27.6195	83
32.6864	83		23.1888	79		27.631	82
31.7113	82		25.1993	78		29.6426	81
34.7361	81		26.2097	77		34.6541	80
33.7609	80		24.2201	76		31.6656	79
34.7857	79		22.2305	75		29.6771	78
33.8105	78		27.2409	74		29.6886	77
37.8354	77		25.2514	73		31.7002	76
31.8602	76		24.2618	72		33.7117	75
32.885	75		22.2722	71		32.7232	74
33.9098	74		23.2826	70		28.7347	73
33.9347	73		27.293	69		29.7462	72
34.9595	72		27.3035	68		31.7578	71
32.9843	71		23.3139	67		31.7693	70
34.0091	70		21.3243	66		28.7808	69
32.0339	69		23.3347	65		26.7923	68
47.0588	68		31.3451	64		29.8038	67
41.0836	67		22.3556	63		33.8154	66
32.1084	66		21.366	62		26.8269	65
35.1332	65		24.3764	61		25.8384	64
36.1581	64		26.3868	60		27.8499	63
33.1829	63		27.3972	59		31.8614	62
33.2077	62		24.4077	58		31.873	61
33.2325	61		22.4181	57		28.8845	60
34.2573	60		25.4285	56		29.896	59
34.2822	59		27.4389	55		30.9075	58
39.307	58		25.4493	54		33.919	57
33.3318	57		21.4598	53		30.9306	56
32.3566	56		21.4702	52		26.9421	55
32.3814	55		29.4806	51		28.9536	54
	54		26.491	50		32.9651	53
39.4311	53		25.5014	49		32.9766	52
	52		21.5119	48		28.9882	51
34.4807	51		24.5223	47		27.9997	50
34.5056	50		25.5327	46		29.0112	49
32.5304	49		22.5431	45		35.0227	48
33.5552	48		25.5535	44		33.0342	47
32.58	47		23.564	43		28.0458	46
28.6048	46			42		28.0573	45
32.6297	45		20.5848	41		30.0688	44
34.6545	44		23.5952	40		33.0803	43
33.6793	43		21.6056	39		26.0918	42
28.7041	42		24.6161	38			41
	41		21.6265	37		27.1149	40
31.7538	40		22.6369	36		31.1264	39
31.7786	39		25.6473	35		28.1379	38
33.8034	38		25.6577	34		27.1494	37
32.8282	37		22.6682	33		28.161	36
29.8531	36		21.6786	32		29.1725	35
31.8779	35		21.689	31		30.184	34
30.9027	34		22.6994	30		28.1955	33
30.9275	33		25.7098	29			32
28.9524	32		20.7203	28		29.2186	31
27.9772	31		20.7307	27		28.2301	30
29.002	30		23.7411	26		29.2416	29
29.0268	29		24.7515	25		26.2531	28
30.0516	28		22.7619	24		27.2646	27
27.0765	27		19.7724	23		28.2762	26
28.1013	26		21.7828	22		28.2877	25
32.1261	25		21.7932	21		25.2992	24
34.1509	24			20		25.3107	23
26.1758	23		20.814	19		26.3222	22
27.2006	22		24.8245	18		24.3338	21
28.2254	21		24.8349	17		28.3453	20
44.2502	20		22.8453	16		26.3568	19
26.275	19		22.8557	15		26.3683	18
26.2999	18		22.8661	14		27.3798	17
28.3247	17		26.8766	13		27.3914	16
27.3495	16		25.887	12		29.4029	15
34.3743	15			11		28.4144	14
26.3992	14		24.9078	10		30.4259	13
29.424	13		27.9182	9		29.4374	12
30.4488	12		27.9287	8		31.449	11
62.4736	11		30.9391	7		31.4605	10
29.4984	10		33.9495	6		31.472	9
27.5233	9		22.9599	5		31.4835	8
30.5481	8		29.9703	4		35.495	7
34.5729	7					40.5066	6
45.5977	6					34.5181	5
32.6225	5					34.5296	4
35.6474	4
