# Supplementary material for: Evaluation of collector spacing, positioning, and nozzle selection methods on water distribution uniformity in center pivots
Source: PLoS One. 2025 Sep 12;20(9):e0331122. doi: 10.1371/journal.pone.0331122 (PMC12431659; doi:10.1371/journal.pone.0331122)
Supplement: S3 File — (XLSX) [file pone.0331122.s003.xlsx]

## Sheet: P-values for Tables 8 and 10
	P-values for Table 8										P-values for Table 10
		P180				P360						P180				P360
	VF(1)	DF(2)	P-values			DF	P-values				VF(1)	DF(2)	P-values			DF	P-values
			LM	LW	CUCHH		LM	LW	CUCHH				LM	LW	CUCHH		LM	LW	CUCHH
	Block	2	0.16	0.14	0.001	2	0.003	< 0.001	< 0.001		Block	2	0.17	0.21	0.12	2	0.26	0.75	0.12
	LP(3)	3	0.04	< 0.001	0.62	4	< 0.001	< 0.001	< 0.001		Methodologies	2	0.86	0.68	0.94	3	0.48	0.38	0.07
	SP(4)	11	> 0.99	> 0.99	0.79	11	> 0.99	> 0.99	0.89		Residual	4				6
	LP x SP(5)	33	> 0.99	> 0.99	> 0.99	44	> 0.99	> 0.99	> 0.99		VC(3)(%)		3.68	4.04	1.22		3.01	3.16	0.4
	Residual	94				118					(1) VF: Variation factor; (2) DF: Degrees of freedom; (6) VC: Variation coefficient.
	VC(6)(%)		5.84	7.65	2.16		5.46	5.48	2.4
	(1) VF: Variation factor; (2) DF: Degrees of freedom; (3) LP: Collector line positions; (4) SP: Spacing between collectors; (5) LP x SP: Combined effect of collector position and spacing; (6) VC: Variation coefficient.
